# Supplementary material for: Unlocking mitochondrial dysfunction-associated senescence (MiDAS) with NAD+ – A Boolean model of mitochondrial dynamics and cell cycle control
Source: Transl Oncol. 2024 Aug 19;49:102084. doi: 10.1016/j.tranon.2024.102084 (PMC11380032; doi:10.1016/j.tranon.2024.102084)
Supplement: Supplementary file 2 [file mmc2.zip]

Archive with 1 entries (1 files):
- MiDAS_Cell_Cycle_Arrests_Apoptosis.dmms
