# Supplementary material for: Unlocking mitochondrial dysfunction-associated senescence (MiDAS) with NAD+ – A Boolean model of mitochondrial dynamics and cell cycle control
Source: Transl Oncol. 2024 Aug 19;49:102084. doi: 10.1016/j.tranon.2024.102084 (PMC11380032; doi:10.1016/j.tranon.2024.102084)
Supplement: Supplementary file 2 [file mmc2.zip › MiDAS_Cell_Cycle_Arrests_Apoptosis.dmms]

FormatVersion: 0.0.1

Model{
ModelMetaData{
ModelName: MiDAS_Cell_Cycle_Arrests_Apoptosis
ModelVersion: 0.1.1
ModelPaper: sizekUnlockingMitochondrialDysfunctionAssociated2023
ModelDescription: Top-level model of cell cycle progression and apoptosis \cite{deriteiPrinciplesDynamicalModularity2016,sizekBooleanModelGrowth2019}, extended with modules for the Warburg effect, mitochondrial function and morphology, and DNA damage response to ROS. The logic gates of this layer are ad hoc examples of multi-level gates; they do not reflect the interaction logic of the modules. 
ModelNotes: Abstract: The steady accumulation of senescent cells with aging creates tissue environments that aid cancer evolution. Aging cell states are highly heterogeneous. 'Deep senescent' cells rely on healthy mitochondria to fuel a strong proinflammatory secretome, including cytokines, growth and transforming signals. Yet, the physiological triggers of senescence such as the reactive oxygen species (ROS) can also trigger mitochondrial dysfunction, and sufficient energy deficit to alter their secretome and cause chronic oxidative stress – a state termed Mitochondrial Dysfunction-Associated Senescence (MiDAS).  Here, we offer a mechanistic hypothesis for the molecular processes leading to MiDAS, along with testable predictions. To do this we have built a Boolean regulatory network model that qualitatively captures key aspects of mitochondrial dynamics during cell cycle progression (hyper-fusion at the G1/S boundary, fission in mitosis), apoptosis (fission and dysfunction) and glucose starvation (reversible hyper-fusion), as well as MiDAS in response to SIRT3 knockdown or oxidative stress. Our model reaffirms the protective role of NAD+ and external pyruvate. We offer testable predictions about the growth factor- and glucose-dependence of MiDAS and its reversibility at different stages of reactive oxygen species (ROS)-induced senescence. Our model provides mechanistic insights into the distinct stages of DNA-damage induced senescence, the relationship between senescence and epithelial-to-mesenchymal transition in cancer, and offers a foundation for building multiscale models of tissue aging.
BiasOrderFirst: // see Model metadata at the molecular scale, embedded into this switch-level model block
BiasOrderLast: 
ModelMetaData}

ModelMapping{
Switch: Growth_Env (GF, GF_High, Glucose, Pyruvate_Ext)
Switch: ROS (ROS_Ext)
Switch: GF_Basal_MAPK (RTK, Shc, Grb2, SOS, Ras, RAF, MEK, ERK, mTORC2, PI3K, PIP3, PDK1, AKT_B)
Switch: GF_PI3K (p110_H, PI3K_H, AKT_H, FoxO3, PLCgamma, IP3, Ca2p, Nedd4L)
Switch: GF_mTOR (FoxO1, MnSOD, p21_mRNA, TSC2, PRAS40, DAG, Rheb, mTORC1, S6K, eIF4E, GSK3, Autophagy, IKKa, NF_kB)
Switch: Warburg (Glycolysis, Glycolysis_H, NADp_c, Pyruvate, HIF1, Fermentation)
Switch: Mitochondria (TCA_cycle, MFN1_2, Hyperfused_OM, Hyperfused_IMOM, MP_High, MP_Low, ATP_Low, ATP, ATP_H, AMPK, PGC1, SIRT3, PINK1, Mitophagy_High, Drp1, Unfused, mROS, NADp_m)
Switch: Restriction_SW (p21, pRB, p27Kip1, Myc, CyclinD1, E2F1, CyclinE)
Switch: Origin_Licensing (ORC, Cdc6, Cdt1, Pre_RC, geminin)
Switch: Phase_SW (CyclinA_mRNA, Emi1, FoxM1, Cdc25A, CyclinA, Wee1, UbcH10, CyclinB, Cdc25B, Plk1, Cdc25C, Cdk1, pAPC, Cdc20, Cdh1)
Switch: Cell_Cycle_Process (Replication, ATR, CHK1, Nuclear_Membrane, f4N_DNA, U_Kinetochores, Bipolar_Spindle, Mps1, Mad2, A_Kinetochores, Plk1_H, Ect2, Cytokinesis)
Switch: DNA_Damage_Signaling (cROS, cROS_H, ATM, CHK2, p53, p53_2, p53_3, p53_4, Mdm2, p21_H)
Switch: TRAIL (Trail)
Switch: Apoptotic_SW (DR4_5, Casp8, Casp2, MCL_1, BCLXL, BCL2, BAD, BIK, BIM, BID, BAK, BAX, Cyto_C, SMAC, IAPs, Casp9, Casp3)
Switch: DNA_Fragmentation (CAD)
ModelMapping}

SwitchProfiles{

SwitchPhenotypes{
SwitchName: GF_PI3K  
            Basal_PI3K:0 *= (PI3K_H:0, AKT_H:0, FoxO3:1, PLCgamma:0, Nedd4L:0)
            Oscill_PI3K:1 *= (p110_H:1, PI3K_H:0, PLCgamma:0, Nedd4L:0, FoxO3:1) -> (p110_H:1, PI3K_H:1, PLCgamma:0, Nedd4L:0) -> (p110_H:1, PI3K_H:1, PLCgamma:1, Nedd4L:0) -> (p110_H:1, PI3K_H:1, PLCgamma:1, Nedd4L:1)
// 			Basal_AKT:0  *= (PI3K_H:0, AKT_H:0, FoxO3:1)
// 			Oscill_AKT:1 *= (p110_H:1, PI3K_H:1) -> (p110_H:1, PLCgamma:1, AKT_H:1)-> (p110_H:1, Nedd4L:1, FoxO3:0) -> (p110_H:0, FoxO3:0)
SwitchPhenotypes} //GF_PI3K

SwitchPhenotypes{
SwitchName: Mitochondria
            Fragmented:0 *= (MFN1_2:0, Hyperfused_OM:0, Drp1:1, Unfused:1)
            Normal_Mito:1 *= (TCA_cycle:1, MFN1_2:0, Hyperfused_OM:0, MP_Low:0, AMPK:0, Drp1:0, Unfused:0, mROS:0, NADp_m:1)
            MiDAS:2 *= (TCA_cycle:0, MFN1_2:1, Hyperfused_OM:1, MP_Low:1, AMPK:1, Drp1:0, Unfused:0, mROS:1, NADp_m:0)
SwitchPhenotypes} // Mitochondria

SwitchPhenotypes{
SwitchName: Restriction_SW  
			Before_RP:0 *= (p27Kip1:1, pRB:1, E2F1:0, CyclinE:0)
			Post_RP:1   *= (E2F1:1, CyclinE:1)
SwitchPhenotypes} //Restriction_SW

SwitchPhenotypes{
SwitchName: Phase_SW  
			G0_G1:0 *= (CyclinA:0, FoxM1:0, Plk1:0, Cdk1:0, Cdh1:1)
			G2:1 *= (CyclinA:1, FoxM1:1, Plk1:0, Cdk1:0, Cdh1:0)
			SAC:2 *= (CyclinA:0, FoxM1:1, Plk1:1, CyclinB:1, Cdk1:1, Cdh1:0)
SwitchPhenotypes} //Phase_SW

SwitchPhenotypes{
SwitchName: Cell_Cycle_Process  
			Quiescence:0	*= (Replication:0, f4N_DNA:0, U_Kinetochores:0, A_Kinetochores:0, Bipolar_Spindle:0, Ect2:0, Cytokinesis:0)
			CellCycle:1		*= (Replication:1) -> (Replication:0, f4N_DNA:1, U_Kinetochores:0, A_Kinetochores:0, Bipolar_Spindle:0, Ect2:0, Cytokinesis:0) -> (Replication:0, U_Kinetochores:1, A_Kinetochores:0) -> (Replication:0, U_Kinetochores:0, Bipolar_Spindle:1, A_Kinetochores:1, Cytokinesis:0) -> (Replication:0, U_Kinetochores:0, A_Kinetochores:0, Cytokinesis:1)
SwitchPhenotypes} //Cell_Cycle_Process

// coming soon: switch phenotypes with quantifiable errors:
// SwitchPhenotypes{
// SwitchName: Cell_Cycle_Process  
// 			Phenotype{
// 				Quiescence:0	*= (Replication:0, f4N_DNA:0, U_Kinetochores:0, A_Kinetochores:0, Bipolar_Spindle:0, Ect2:0, Cytokinesis:0)
// 				Polyploid_Q:E1	*= (Replication:0, f4N_DNA:1, U_Kinetochores:0, A_Kinetochores:0, Bipolar_Spindle:0, Ect2:0, Cytokinesis:0)
// 			Phenotype} //Quiescence
// 			Phenotype{
// 				CellCycle:1		*= (Replication:1) -> (Replication:0, f4N_DNA:1, U_Kinetochores:0, A_Kinetochores:0, Bipolar_Spindle:0, Ect2:0, Cytokinesis:0) -> (Replication:0, U_Kinetochores:1, A_Kinetochores:0) -> (Replication:0, U_Kinetochores:0, Bipolar_Spindle:1, A_Kinetochores:1, Cytokinesis:0) -> (Replication:0, U_Kinetochores:0, A_Kinetochores:0, Cytokinesis:1)
// 				G2_4N:E1		 *= (Replication:1) -> (Replication:0, f4N_DNA:1, U_Kinetochores:0, A_Kinetochores:0, Bipolar_Spindle:0, Ect2:0, Cytokinesis:0)
// 				Aneuploid_4N:E2 *= (Replication:1) -> (Replication:0, f4N_DNA:1, U_Kinetochores:0, A_Kinetochores:0, Bipolar_Spindle:0, Ect2:0, Cytokinesis:0) -> (Replication:0, U_Kinetochores:1, A_Kinetochores:0) 
// 				Telophase_4N:E3 *= (Replication:1) -> (Replication:0, f4N_DNA:1, U_Kinetochores:0, A_Kinetochores:0, Bipolar_Spindle:0, Ect2:0, Cytokinesis:0) -> (Replication:0, U_Kinetochores:1, A_Kinetochores:0) -> (Replication:0, U_Kinetochores:0, Bipolar_Spindle:1, A_Kinetochores:1, Cytokinesis:0)
// 		Errors}
// SwitchPhenotypes} //Cell_Cycle_Process

SwitchPhenotypes{
SwitchName: Apoptotic_SW  
			Survival:0  *= (Casp3:0, Casp9:0)
			Apoptosis:1 *= (Casp3:1, Casp9:1)
SwitchPhenotypes} //Apoptotic_SW
// SwitchPhenotypes{
// SwitchName: Origin_Licensing
//             No_License:0 *= (ORC:0, Cdc6:0, Cdt1:0, Pre_RC:0)
//             Pre_RC:1 *= (ORC:1, Cdc6:1, Cdt1:1, Pre_RC:1)
// SwitchPhenotypes} // Origin_Licensing
SwitchProfiles}

ModelGraph{
Node{
NodeMetaData{
NodeName: Growth_Env
NodeGenes: 1950, 3082, 7422, 13645, 15234, 22339
NodeType: Environment
NodeColor: gainsboro
NodeCoordinate: 1113.4366777273256, -77.82297986307637
NodeDescription: This 3-level module captures the cell's exposure to growth factors; growth factor withdrawal, low levels of growth factors that support survival but not proliferation, and saturating growth factor exposure that drives maximum cell cycle speed.
NodeNotes: 
NodeMetaData}

NodeGate{
DiscreteLogic{
	Growth_Env:1 *= Growth_Env:1
	Growth_Env:2 *= Growth_Env:2
DiscreteLogic}
NodeGate}

InLink{
InputNode: Growth_Env
LinkEffect: Activation
LinkType: Enforced_Env
LinkDescription: We assume a stable external presence or absence of growth factors. When present, growth factors may be set to low (quiescence-promoting) or high (saturating) levels.
LinkNotes: 
InLink} //Growth_Env
Node} // Growth_Env

Node{
NodeMetaData{
NodeName: ROS
NodeGenes: 1950, 3082, 7422, 13645, 15234, 22339
NodeType: Environment
NodeColor: gainsboro
NodeCoordinate: 1478.065054139015, 642.9170364368422
NodeDescription: This 3-level module captures the cell's exposure to growth factors; growth factor withdrawal, low levels of growth factors that support survival but not proliferation, and saturating growth factor exposure that drives maximum cell cycle speed.
NodeNotes: 
NodeMetaData}

NodeGate{
DiscreteLogic{
	ROS *= ROS
DiscreteLogic}
NodeGate}

InLink{
InputNode: ROS
LinkEffect: Activation
LinkType: Enforced_Env
LinkDescription: We assume a stable external presence or absence of high ROS.
LinkNotes: 
InLink} //ROS
Node} // ROS

Node{
NodeMetaData{
NodeName: GF_Basal_MAPK
NodeGenes: 
NodeType: Connector
NodeColor: yellowgreen
NodeCoordinate: 846.7176621259748, 155.11898940505296
NodeDescription: GRowth factor signaling layer containing basal survival signaling, as well as the MAPK cascade (monostable connector layer).
NodeNotes: 
NodeMetaData}

NodeGate{
DiscreteLogic{
	GF_Basal_MAPK:1 *= Growth_Env:1
	GF_Basal_MAPK:2 *= Growth_Env:2
DiscreteLogic}
NodeGate}

InLink{
InputNode: Growth_Env
LinkEffect: Activation
LinkType: Indirect
LinkDescription: Basal PI3K/AKT1 signalign is sustained by low levels of growth signaling. Activation of the MAPK pathway, on the other hand, requires high \textit{Growth\_Env} levels.
LinkNotes: 
InLink} //Growth_Env
Node} // GF_Basal_MAPK

Node{
NodeMetaData{
NodeName: GF_PI3K
NodeGenes: 
NodeType: DM_Switch
NodeColor: limegreen
NodeCoordinate: 566.4934800325998, 109.8557457212714
NodeDescription: Dynamic \textit{PI3K/AKT} signaling module with a robust internal oscillation driven by high growht factor exposure. 
NodeNotes: 
NodeMetaData}

NodeGate{
DiscreteLogic{
	GF_PI3K *= Growth_Env:2 and GF_Basal_MAPK:2
DiscreteLogic}
NodeGate}

InLink{
InputNode: Growth_Env
LinkEffect: Activation
LinkType: Indirect
LinkDescription: This module has an robust oscillatory dynamics when stimulated by high growth factor signaling via both PI3K and Ras activation.
LinkNotes: 
InLink} //Growth_Env

InLink{
InputNode: GF_Basal_MAPK
LinkEffect: Activation
LinkType: Indirect
LinkDescription: This module requires the MAPK pathway (Ras) to generate robust oscillations.
LinkNotes: 
InLink} //GF_Basal_MAPK
Node} // GF_PI3K

Node{
NodeMetaData{
NodeName: GF_mTOR
NodeGenes: 
NodeType: Connector
NodeColor: #cccc00
NodeCoordinate: 570.4328977402964, 424.20537897310516
NodeDescription: Connecting layer between growth signaling modules and cell cycle progression, centered around mTORC1 activation.  
NodeNotes: 
NodeMetaData}

NodeGate{
DiscreteLogic{
	GF_mTOR *= GF_mTOR
DiscreteLogic}
NodeGate}

InLink{
InputNode: GF_mTOR
LinkEffect: Activation
LinkType: Indirect
LinkDescription: This logic gate is not intuitive; needs to be figured out when the moudule-level model's dynamics is examined. 
LinkNotes: 
InLink} //GF_mTOR
Node} // GF_mTOR

Node{
NodeMetaData{
NodeName: Warburg
NodeGenes: 
NodeType: Connector
NodeColor: #006666
NodeCoordinate: 1422.7499999999995, 199.69349779376023
NodeDescription: Connecting layer between growth signaling modules and cell cycle progression, centered around mTORC1 activation.  
NodeNotes: 
NodeMetaData}

NodeGate{
DiscreteLogic{
	Warburg *= Warburg
DiscreteLogic}
NodeGate}

InLink{
InputNode: Warburg
LinkEffect: Activation
LinkType: Indirect
LinkDescription: This logic gate is not designed yet; needs to be figured out when the moudule-level model's dynamics is examined. 
LinkNotes: 
InLink} //Warburg
Node} // Warburg

Node{
NodeMetaData{
NodeName: Restriction_SW
NodeGenes: 
NodeType: DM_Switch
NodeColor: blue
NodeCoordinate: 841.4285714285713, 479.5
NodeDescription: The \textit{Restriction Switch} contains molecular mediators of restriction point control. It has 2 discrete states, where 0 and 1 represent cells before and after Restriction point passage, respectively.
NodeNotes: 
NodeMetaData}

NodeGate{
DiscreteLogic{
	Restriction_SW *= not Phase_SW:1 and (Restriction_SW or Growth_Env:2)
DiscreteLogic}
NodeGate}

InLink{
InputNode: Growth_Env
LinkEffect: Activation
LinkType: Indirect
LinkDescription: The \textit{Restriction\_SW} node is flipped into its committed (\textit{Past\_RP}) state by growth stimuli.
LinkNotes: 
InLink} //Growth_Env

InLink{
InputNode: Restriction_SW
LinkEffect: Inapt
LinkType: Indirect
LinkDescription: The \textit{Restriction\_SW} is bistable and can help maitain its own state after the restriction point is passed.
LinkNotes: 
InLink} //Restriction_SW

InLink{
InputNode: Phase_SW
LinkEffect: Inapt
LinkType: Indirect
LinkDescription: As the \textit{Phase\_SW} transitions from G1 to G2, it resets the \textit{Restriction\_SW} to its uncommitted (\textit{Before\_RP}) state, waiting for growth signals to execute the next cycle.
LinkNotes: 
InLink} //Phase_SW
Node} // Restriction_SW

Node{
NodeMetaData{
NodeName: Origin_Licensing
NodeGenes: 
NodeType: DM_Switch
NodeColor: goldenrod
NodeCoordinate: 607.954730887618, 707.5727028348091
NodeDescription: This bistable switch tracks the licencing and then firing of replicaiton origins during the cell cycle. It's ON state represents licenced replicaiton origins that have not yet all fired.
NodeNotes: 
NodeMetaData}

NodeGate{
DiscreteLogic{
	Origin_Licensing *= Restriction_SW and Phase_SW:0
DiscreteLogic}
NodeGate}

InLink{
InputNode: Restriction_SW
LinkEffect: Activation
LinkType: Indirect
LinkDescription: Cell cycle commitment is requied for licensing of replicaiton oprigins. In addition, cells that complete replicaiton (i.e., reach a \textit{Phase\_SW} $\neq$ 0 state) cannor re-license their origins.
LinkNotes: 
InLink} //Restriction_SW

InLink{
InputNode: Phase_SW
LinkEffect: Inapt
LinkType: Indirect
LinkDescription: Replication origin licensing requires a cell in G0/G1, or  \textit{Phase\_SW} = 0.
LinkNotes: 
InLink} //Phase_SW
Node} // Origin_Licensing

Node{
NodeMetaData{
NodeName: Phase_SW
NodeGenes: 
NodeType: DM_Switch
NodeColor: mediumorchid
NodeCoordinate: 664.6712487447608, 982.1361043194786
NodeDescription: The \textit{Phase Switch} contains molecules responsible for toggling the cell from G2 into mitosis, then past the spindle assembly checkpoint into cytokinesis (and thus into G0/G1). It has 3 discrete states, where 0 represents a G0/G1 cell, 1 represents a G2 cell, and 2 represents a cell paused at the SAC.
NodeNotes: 
NodeMetaData}

NodeGate{
DiscreteLogic{
	Phase_SW:1 *= (Restriction_SW and (not Phase_SW:2)) 
	Phase_SW:2 *= (Phase_SW:1 or (Phase_SW:2)) and not Restriction_SW
DiscreteLogic}
NodeGate}

InLink{
InputNode: Restriction_SW
LinkEffect: Activation
LinkType: Indirect
LinkDescription: The \textit{Phase\_SW} node is pushed from G0/G1 (0) to its G2 (1) state by the \textit{Restriction\_SW}.
LinkNotes: 
InLink} //Restriction_SW

InLink{
InputNode: Phase_SW
LinkEffect: Inapt
LinkType: Indirect
LinkDescription: The \textit{Phase\_SW} node cannot toggle into G2 (1) from SAC (2). Conversely, the G2/M transition requires a G2-state \textit{Phase\_SW}, and SAC is self-maintaining until Metaphase is completed.
LinkNotes: 
InLink} //Phase_SW
Node} // Phase_SW

Node{
NodeMetaData{
NodeName: Cell_Cycle_Process
NodeGenes: 
NodeType: Process
NodeColor: orangered
NodeCoordinate: 1104.4294127458631, 981.5
NodeDescription: This module, and its internal logic rules, need to be more carefully checked and designed; below is a rough guess.
NodeNotes: 
NodeMetaData}

NodeGate{
DiscreteLogic{
	Cell_Cycle_Process *= Cell_Cycle_Process
DiscreteLogic}
NodeGate}

InLink{
InputNode: Cell_Cycle_Process
LinkEffect: Inapt
LinkType: Indirect
LinkDescription: This link is not intuitive; needs to be figured out when the moudule-level model's dynamics is examined.
LinkNotes: 
InLink} //Cell_Cycle_Process
Node} // Cell_Cycle_Process

Node{
NodeMetaData{
NodeName: Mitochondria
NodeGenes: 
NodeType: Process
NodeColor: #00ccff
NodeCoordinate: 1201.5258179066245, 595.9319478402608
NodeDescription: This module, and its internal logic rules, need to be more carefully checked and designed; below is a rough guess.
NodeNotes: 
NodeMetaData}

NodeGate{
DiscreteLogic{
	Mitochondria:1 *= (Restriction_SW and (not Phase_SW:2)) and (not Apoptotic_SW)
	Mitochondria:2 *= Phase_SW:2 or Apoptotic_SW
DiscreteLogic}
NodeGate}

InLink{
InputNode: Restriction_SW
LinkEffect: Inapt
LinkType: Indirect
LinkDescription: This link is not intuitive; needs to be figured out when the moudule-level model's dynamics is examined.
LinkNotes: 
InLink} //Restriction_SW

InLink{
InputNode: Phase_SW
LinkEffect: Repression
LinkType: Indirect
LinkDescription: This link is not intuitive; needs to be figured out when the moudule-level model's dynamics is examined.
LinkNotes: 
InLink} //Phase_SW

InLink{
InputNode: Apoptotic_SW
LinkEffect: Inapt
LinkType: Indirect
LinkDescription: This link is not intuitive; needs to be figured out when the moudule-level model's dynamics is examined.
LinkNotes: 
InLink} //Apoptotic_SW
Node} // Mitochondria

Node{
NodeMetaData{
NodeName: DNA_Damage_Signaling
NodeGenes: 
NodeType: Process
NodeColor: #ff66cc
NodeCoordinate: 1427.326907439621, 986.2172982885086
NodeDescription: This module, and its internal logic rules, need to be more carefully checked and designed; below is a rough guess.
NodeNotes: 
NodeMetaData}

NodeGate{
DiscreteLogic{
	DNA_Damage_Signaling *= DNA_Damage_Signaling
DiscreteLogic}
NodeGate}

InLink{
InputNode: DNA_Damage_Signaling
LinkEffect: Inapt
LinkType: Indirect
LinkDescription: This link is not intuitive; needs to be figured out when the moudule-level model's dynamics is examined.
LinkNotes: 
InLink} //DNA_Damage_Signaling
Node} // DNA_Damage_Signaling

Node{
NodeMetaData{
NodeName: TRAIL
NodeGenes: 8743, 22035, 246775
NodeType: Environment
NodeColor: gainsboro
NodeCoordinate: 1133.0357142857142, -80.09518850203318
NodeDescription: We assume a stable external presence or absence of \textit{Trail} death signals.
NodeNotes: 
NodeMetaData}

NodeGate{
DiscreteLogic{
	TRAIL *= TRAIL
DiscreteLogic}
NodeGate}

InLink{
InputNode: TRAIL
LinkEffect: Activation
LinkType: Persistence
LinkDescription: In the absence of specific intervetion, we assume a stable external presence or absence of Trail death signals in the modeled cell's environment.
LinkNotes: 
InLink} //TRAIL
Node} // TRAIL

Node{
NodeMetaData{
NodeName: Apoptotic_SW
NodeGenes: 
NodeType: DM_Switch
NodeColor: firebrick
NodeCoordinate: 1153.9642857142853, 191.5
NodeDescription: firebrick
NodeNotes: This bistable switch tracks the cell's commitment to apoptosis. (It's ON state represents a cell fully committed to apoptosis.) 
NodeMetaData}

NodeGate{
DiscreteLogic{
	Apoptotic_SW *= (Apoptotic_SW or GF_Basal_MAPK:0) or TRAIL
DiscreteLogic}
NodeGate}

InLink{
InputNode: GF_Basal_MAPK
LinkEffect: Repression
LinkType: Indirect
LinkDescription: Absence of survival signals from the \textit{GF\_Basal\_MAPK} pathway triggers apoptosis.
LinkNotes: 
InLink} //GF_Basal_MAPK

InLink{
InputNode: TRAIL
LinkEffect: Activation
LinkType: Indirect
LinkDescription: The \textit{Apoptotic\_SW} is flipped by external death signals such as Trail.
LinkNotes: 
InLink} //TRAIL

InLink{
InputNode: Apoptotic_SW
LinkEffect: Activation
LinkType: Persistence
LinkDescription: The \textit{Apoptotic\_SW} is bistable; once flipped nothing can flip it back off.
LinkNotes: 
InLink} //Apoptotic_SW
Node} // Apoptotic_SW

Node{
NodeMetaData{
NodeName: DNA_Fragmentation
NodeGenes: 8743, 22035, 246775
NodeType: DM_Switch
NodeColor: gainsboro
NodeCoordinate: 890.2037178999229, 708.523695611653
NodeDescription: This one-node bistable switch, which cannot be turned off once engaged, represents the irreversible destruction of DNA and other cell structures during apoptosis. 
NodeNotes: 
NodeMetaData}

NodeGate{
DiscreteLogic{
	DNA_Fragmentation *= DNA_Fragmentation or Apoptotic_SW
DiscreteLogic}
NodeGate}

InLink{
InputNode: Apoptotic_SW
LinkEffect: Activation
LinkType: Persistence
LinkDescription: The \textit{Apoptotic\_SW} triggers CAD activation and DNA fragmentation.
LinkNotes: 
InLink} //Apoptotic_SW

InLink{
InputNode: DNA_Fragmentation
LinkEffect: Activation
LinkType: Persistence
LinkDescription: Once DNA fradmentation is started by CAD, the cell cannot reverse this.
LinkNotes: 
InLink} //DNA_Fragmentation
Node} // DNA_Fragmentation
ModelGraph}

Model{
ModelMetaData{
ModelName: MiDAS_Cell_Cycle_Arrests_Apoptosis_Fine
ModelVersion: 1.0.0
ModelPaper: sizekUnlockingMitochondrialDysfunctionAssociated2023
ModelDescription:  This 133-node Boolean regulatory network model reproduces mitochondrial dynamics during cell cycle progression (hyper-fusion at the G1/S boundary, fission in mitosis), apoptosis (fission and dysfunction) and glucose starvation (reversible hyper-fusion), as well as MiDAS in response to SIRT3 knockdown or oxidative stress and the protective role of NAD+ or external pyruvate. These features are in addition to the cell cycle-related phenotypes reproduced by the Sizek et al model that served as our starting point. Testable predictions (new): a) In cell lines with low basal p21 expression known to pre-commit to the next division in early mitosis of their current cycle, a subset of cells respond to glucose withdrawal by arresting with 4N DNA content but losing their internal G2 state (i.e. Cyclin A/B expression), and undergo endo-reduplication upon glucose re-exposure. b) In a subset of glucose-starved cells that pass the G2/M checkpoint with hyperfused mitochondria, mitotic fragmentation can be sufficiently delayed to cause spindle assembly defects and mitotic catastrophe. c) Quiescent cells are less susceptible to ROS-induced MiDAS due to FoxO-mediated PINK1 expression, which blocks MFN1/2 from inducing hyperfusion. d) Boosting NAD+ levels in MiDAS cells that have not yet established deep senescence (2-3 days post induction) can reverse their fate. BioModels ID: MODEL2312140001.
ModelNotes: 
BiasOrderFirst: (Cytokinesis, 0), (Pre_RC, 1), (Replication, 0), (U_Kinetochores, 0), (A_Kinetochores, 1), (Plk1_H, 1), (CyclinB, 1), (Cdc20, 0)
BiasOrderLast: (Replication, 1), (f4N_DNA, 0), (f4N_DNA, 1), (Ect2, 0), (A_Kinetochores, 0), (U_Kinetochores, 1), (FoxM1, 1), (CyclinE, 1), (Cdc20, 1), (Plk1_H, 0), (MP_Low, 0)
ModelMetaData}

ModelGraph{
Node{
NodeMetaData{
NodeName: GF
NodeGenes: 1950, 3082, 7422, 13645, 15234, 22339
NodeType: Environment
NodeColor: gainsboro
NodeCoordinate: 777.4383222726743, -46.44273491859798
NodeDescription: The \textit{GF} node represents an extracellular environment with low levels of growth factors capable of sustaining survival signaling. Thus, the \textit{GF} input node is self-sustaining in the absence of in silico perturbation.
NodeNotes: 
NodeMetaData}

NodeGate{
DiscreteLogic{
	GF *= GF or GF_High
DiscreteLogic}
NodeGate}

InLink{
InputNode: GF
LinkEffect: Activation
LinkType: Enforced_Env
LinkDescription: The \textit{GF} input node is self-sustaining in the absence of in silico perturbation.
LinkNotes: 
InLink} //GF

InLink{
InputNode: GF_High
LinkEffect: Activation
LinkType: Enforced_Env
LinkDescription: The \textit{GF} node represents an extracellular environment with low levels of growth factors capable of sustaining survival signaling. Thus, this node is ON in high growth factor as well.
LinkNotes: 
InLink} //GF_High
Node} // GF

Node{
NodeMetaData{
NodeName: GF_High
NodeGenes: 1950, 3082, 7422, 13645, 15234, 22339
NodeType: Environment
NodeColor: gainsboro
NodeCoordinate: 839.5744265921527, -88.71494355755478
NodeDescription: The \textit{GF\textsubscript{High}} node in our model represents an extracellular environment with saturating levels of growth factors; this input node is self-sustaining in the absence of \textit{in silico} perturbation.
NodeNotes: 
NodeMetaData}

NodeGate{
DiscreteLogic{
	GF_High *= GF_High
DiscreteLogic}
NodeGate}

InLink{
InputNode: GF_High
LinkEffect: Activation
LinkType: Enforced_Env
LinkDescription: The \textit{GF\textit{\textsubscript{High}}} input node is self-sustaining in the absence of \textit{in silico} perturbation.
LinkNotes: 
InLink} //GF_High
Node} // GF_High

Node{
NodeMetaData{
NodeName: ROS_Ext
NodeGenes: 
NodeType: Environment
NodeColor: gainsboro
NodeCoordinate: 1478.065054139015, 653.1611770618422
NodeDescription: {\color{NavyBlue} The \textit{ROS\_Ext} node in our model represents an extracellular environment with high levels of ROS; this input node is self-sustaining in the absence of \textit{in silico} perturbation.}
NodeNotes: 
NodeMetaData}

NodeGate{
DiscreteLogic{
	ROS_Ext *= ROS_Ext
DiscreteLogic}
NodeGate}

InLink{
InputNode: ROS_Ext
LinkEffect: Activation
LinkType: Enforced_Env
LinkDescription: {\color{NavyBlue}The \textit{ROS\_Ext} input node is self-sustaining in the absence of \textit{in silico} perturbation.}
LinkNotes: 
InLink} //ROS_Ext
Node} // ROS_Ext

Node{
NodeMetaData{
NodeName: Glucose
NodeGenes: 
NodeType: Environment
NodeColor: gainsboro
NodeCoordinate: 1334.524915589708, -88.02871698868762
NodeDescription: {\color{NavyBlue} The \textit{Glucose} = OFF input node represents sufficent nutrient for quiescent cell survival aided by autophagy. Cell cycle entry, in contrast, requires \textit{Glucose} = ON to reduce the AMP/ATP ratio and deactivate \textit{AMPK} \cite{herzigAMPKGuardianMetabolism2018}. }
NodeNotes: 
NodeMetaData}

NodeGate{
DiscreteLogic{
	Glucose *= Glucose
DiscreteLogic}
NodeGate}

InLink{
InputNode: Glucose
LinkEffect: Activation
LinkType: Enforced_Env
LinkDescription: {\color{NavyBlue} The \textit{Glucose} input node is self-sustaining in the absence of \textit{in silico} perturbation.}
LinkNotes: 
InLink} //Glucose
Node} // Glucose

Node{
NodeMetaData{
NodeName: Pyruvate_Ext
NodeGenes: 
NodeType: Environment
NodeColor: gainsboro
NodeCoordinate: 1413.0064617534051, -48.26506580694354
NodeDescription: {\color{NavyBlue} The \textit{Pyruvate\_Ext} node represents saturating access to extracellular pyruvate. }
NodeNotes: 
NodeMetaData}

NodeGate{
DiscreteLogic{
	Pyruvate_Ext *= Pyruvate_Ext
DiscreteLogic}
NodeGate}

InLink{
InputNode: Pyruvate_Ext
LinkEffect: Activation
LinkType: Enforced_Env
LinkDescription: {\color{NavyBlue}The \textit{Pyruvate\_Ext} input node is self-sustaining in the absence of \textit{in silico} perturbation.}
LinkNotes: 
InLink} //Pyruvate_Ext
Node} // Pyruvate_Ext

Node{
NodeMetaData{
NodeName: RTK
NodeGenes: 1956, 13649, 3643, 16337, 5156, 18595, 5159, 18596, 3791, 16542, 2260, 14182, 2263, 14183, 2261, 14184, 2264, 14186, 4914, 18211, 4233, 17295
NodeType: Receptor
NodeColor: yellowgreen
NodeCoordinate: 789.9516823844449, 45.79426287438872
NodeDescription: The ON state of the \textit{RTK} node in our model represents basal growth receptor activation (required to keep a normal cell alive). Thus it requires the absence of \textit{CAD} and at least low growth levels of growth factors in the extracellular environment \cite{Lemmon:2010bq}.
NodeNotes: 
NodeMetaData}

NodeGate{
DiscreteLogic{
	RTK *= (GF_High or GF) and not CAD
DiscreteLogic}
NodeGate}

InLink{
InputNode: GF
LinkEffect: Activation
LinkType: Ligand_Binding
LinkDescription: The ON state of the \textit{RTK} node in our model represents basal growth receptor activation by low / medium growth factor availability, encoded by the \textit{GF} node (required to keep a normal cell alive).
LinkNotes: 
InLink} //GF

InLink{
InputNode: GF_High
LinkEffect: Activation
LinkType: Ligand_Binding
LinkDescription: Similarly, high growth factor availability also keeps \textit{RTK} on.
LinkNotes: 
InLink} //GF_High

InLink{
InputNode: CAD
LinkEffect: Repression
LinkType: Persistence
LinkDescription: Caspase-activated DNase (\textit{CAD}) inhibition of receptor tyrosine kinases ensures that apoptotic cells no longer maintain even basal levels of growth signaling.
LinkNotes: 
InLink} //CAD
Node} // RTK

Node{
NodeMetaData{
NodeName: Shc
NodeGenes: 6464, 20416, 85385
NodeType: Adaptor_Protein
NodeColor: yellowgreen
NodeCoordinate: 871.9459774129697, 48.52205423543194
NodeDescription: {\color{CadetBlue} \textit{Shc} is ON when  \textit{RTK}s are activated by high levels of extracellular growth factors (capable of driving proliferation) \cite{ahmedInsightsShcFamily2017}. }
NodeNotes: 
NodeMetaData}

NodeGate{
DiscreteLogic{
	Shc *= RTK and GF_High
DiscreteLogic}
NodeGate}

InLink{
InputNode: GF_High
LinkEffect: Activation
LinkType: Complex_Formation
LinkDescription: {\color{CadetBlue} The ON state of \textit{Shc} in our model encode the change from basal \textit{Shc} recruitment to weakly stimulated \textit{RTKs} to the level of recruitment seen in high growth factor environments, capable of mediating \textit{Ras} activation \cite{ahmedInsightsShcFamily2017}.}
LinkNotes: 
InLink} //GF_High

InLink{
InputNode: RTK
LinkEffect: Activation
LinkType: Complex_Formation
LinkDescription: {\color{CadetBlue} \textit{Shc} proteins are adaptors that binds to phosphor-tyrosine motifs, facilitating their recruitment to activated receptors such as receptor tyrosine kinases \textit{RTKs} \cite{ahmedInsightsShcFamily2017}.}
LinkNotes: 
InLink} //RTK
Node} // Shc

Node{
NodeMetaData{
NodeName: Grb2
NodeGenes: 2885, 14784, 81504
NodeType: Adaptor_Protein
NodeColor: yellowgreen
NodeCoordinate: 928.8571428571425, 68.244140625
NodeDescription: \textit{Grb2} is recruited to \textit{RTKs} upon ligand binding {\color{CadetBlue} and subsequent recruitment of \textit{Shc} adaptors} \cite{Uzman:2001iy}. 
NodeNotes: 
NodeMetaData}

NodeGate{
DiscreteLogic{
	Grb2 *= RTK and Shc 
DiscreteLogic}
NodeGate}

InLink{
InputNode: RTK
LinkEffect: Activation
LinkType: Complex_Formation
LinkDescription: The SH2 domain of \textit{Grb2} binds to a phosphotyrosine residue in the activated \textit{RTK}, where it functions as an adaptor protein \cite{Uzman:2001iy}.
LinkNotes: 
InLink} //RTK

InLink{
InputNode: Shc
LinkEffect: Activation
LinkType: Complex_Formation
LinkDescription: {\color{CadetBlue} \textit{Shc} proteins phosphorylated by tyrosine kinases represent binding sites for \textit{Grb2}, aiding its recruitment to active RTKs \cite{ahmedInsightsShcFamily2017}.}
LinkNotes: 
InLink} //Shc
Node} // Grb2

Node{
NodeMetaData{
NodeName: SOS
NodeGenes: 6654, 6655, 20662, 20663, 313845, 85384
NodeType: GEF
NodeColor: yellowgreen
NodeCoordinate: 882.6322039818369, 98.79263288253873
NodeDescription: \textit{RTK}-bound \textit{Grb2} recruits \textit{SOS}, a guanine nucleotide–exchange protein (GEF) that converts inactive \textit{Ras} to its active GTP-bound form \cite{Uzman:2001iy}.
NodeNotes: 
NodeMetaData}

NodeGate{
DiscreteLogic{
	SOS *= Grb2
DiscreteLogic}
NodeGate}

InLink{
InputNode: Grb2
LinkEffect: Activation
LinkType: Complex_Formation
LinkDescription: \textit{Grb2} recruits \textit{SOS} to activated \textit{RTK}s \cite{Uzman:2001iy}.
LinkNotes: 
InLink} //Grb2
Node} // SOS

Node{
NodeMetaData{
NodeName: Ras
NodeGenes: 3845, 4893, 3265, 15461, 16653, 18176, 24525, 293621, 24605
NodeType: GTPase
NodeColor: yellowgreen
NodeCoordinate: 938.7511933868899, 136.2253957187246
NodeDescription: \textit{Ras} activation requires the GEF activity of \textit{SOS} and the \textit{RTK}-linked (active) adaptor protein \textit{Grb2} \cite{Uzman:2001iy}.
NodeNotes: 
NodeMetaData}

NodeGate{
DiscreteLogic{
	Ras *= Grb2 and SOS
DiscreteLogic}
NodeGate}

InLink{
InputNode: Grb2
LinkEffect: Activation
LinkType: Complex_Formation
LinkDescription: \textit{RTK}-bound \textit{Grb2} is required to recruits \textit{SOS}, the GEF responsible for converting inactive \textit{Ras} to its GTP-bound active form \cite{Uzman:2001iy}.
LinkNotes: 
InLink} //Grb2

InLink{
InputNode: SOS
LinkEffect: Activation
LinkType: GEF_Activity
LinkDescription: \textit{SOS} is a GEF that is recruited to activate \textit{Ras} near ligand-bound, active \textit{RTK}s \cite{Uzman:2001iy}.
LinkNotes: type should be GTP_loading, requested
InLink} //SOS
Node} // Ras

Node{
NodeMetaData{
NodeName: RAF
NodeGenes: 673, 5894, 109880, 110157, 114486, 24703
NodeType: Kinase
NodeColor: yellowgreen
NodeCoordinate: 901.2899056933284, 181.98904690046868
NodeDescription: \textit{Raf} is active in response to \textit{Ras} activity in the absence of \textit{Caspase 3}. As active \textit{Raf-1} is continuously dephosphorylated and bound by \textit{14-3-3}, which translocates it to the cytoplasm from the plasma membrane (not modeled explicitly), ongoing \textit{Ras} activity is necessary to keep it ON \cite{Chang:2003cy}.
NodeNotes: 
NodeMetaData}

NodeGate{
DiscreteLogic{
	RAF *= Ras and not Casp3
DiscreteLogic}
NodeGate}

InLink{
InputNode: Ras
LinkEffect: Activation
LinkType: Phosphorylation
LinkDescription: Active \textit{Ras} phosphorylates \textit{Raf}, enhancing its kinase activity \cite{Chang:2003cy}.
LinkNotes: 
InLink} //Ras

InLink{
InputNode: Casp3
LinkEffect: Repression
LinkType: Proteolysis
LinkDescription: \textit{Raf-1} is cleaved and inhibited by \textit{Caspase 3} \cite{Widmann:1998tm}.
LinkNotes: 
InLink} //Casp3
Node} // RAF

Node{
NodeMetaData{
NodeName: MEK
NodeGenes: 5604, 26395, 170851, 5605, 26396, 58960
NodeType: Kinase
NodeColor: yellowgreen
NodeCoordinate: 941.4561648620326, 233.37453997300332
NodeDescription: \textit{Raf} phosphorylates and activates the \textit{MEK} kinase \cite{Chang:2003cy}.
NodeNotes: 
NodeMetaData}

NodeGate{
DiscreteLogic{
	MEK *= RAF
DiscreteLogic}
NodeGate}

InLink{
InputNode: RAF
LinkEffect: Activation
LinkType: Phosphorylation
LinkDescription: \textit{Raf} phosphorylates and activates the \textit{MEK} kinase \cite{Chang:2003cy}.
LinkNotes: 
InLink} //RAF
Node} // MEK

Node{
NodeMetaData{
NodeName: ERK
NodeGenes: 5595, 5594, 26417, 26413, 50689, 116590
NodeType: Kinase
NodeColor: yellowgreen
NodeCoordinate: 910.4618698335076, 284.9319971857172
NodeDescription: The \textit{ERK} kinase is active when phoisphotylated by \textit{MEK} \cite{Chang:2003cy} and allowed to translocate to the nucleus in the absence of \textit{BIK} \cite{Mebratu:2008gn}.
NodeNotes: 
NodeMetaData}

NodeGate{
DiscreteLogic{
	ERK *= MEK and not BIK
DiscreteLogic}
NodeGate}

InLink{
InputNode: MEK
LinkEffect: Activation
LinkType: Phosphorylation
LinkDescription: \textit{MEK} phosphorylates and activates the \textit{ERK} kinase \cite{Chang:2003cy}.
LinkNotes: 
InLink} //MEK

InLink{
InputNode: BIK
LinkEffect: Repression
LinkType: Inhibitory_Binding
LinkDescription: \textit{BIK} binds to active, phosphorylated \textit{ERK1/2} and suppresses its nuclear translocation \cite{Mebratu:2008gn}.
LinkNotes: it is not clear wheterh this should affect most of ERK's targets included in the model (most of which appeart to be cytoplasmic, unless ERK's role is to alter their transctiption); link should be re-examined in future models.
InLink} //BIK
Node} // ERK

Node{
NodeMetaData{
NodeName: mTORC2
NodeGenes: 2475, 56717, 56718, 253260, 78757, 310131, 64223, 56716, 64226, 79109, 227743, 296648, 55615, 109270, 315189, 79899, 72446, 362171, 64798, 97998, 314979, 9675, 75425, 499935, 9894, 71718, 302986
NodeType: Protein_Complex
NodeColor: yellowgreen
NodeCoordinate: 795.7295959948768, 179.244140625
NodeDescription: Our model assumes that \textit{mTORC2} is active in quiescent cells with basal levels of \textit{PI3K} activity leading to basal \textit{PIP3} generation \cite{Liu:2015ey}. Alternatively, the absence of high growth factor-stimulated \textit{mTORC1} and \textit{S6K1} can also increase \textit{mTORC2} activity \cite{Zhang:2006bw,Dibble:2009gh}. {\color{NavyBlue} In contrast, \textit{Caspase-2} degrades a key \textit{mTORC2} component and deactivates the complex \cite{xuCaspase2PromotesAMPA2019}.}
NodeNotes: 
NodeMetaData}

NodeGate{
DiscreteLogic{
	mTORC2 *= (PIP3 or not S6K) and not Casp2
DiscreteLogic}
NodeGate}

InLink{
InputNode: PIP3
LinkEffect: Activation
LinkType: Protective_Binding
LinkDescription: PtdIns(3,4,5)P3 (\textit{PIP3}), interacts with the \textit{mTORC2} component \textit{Sin1} to release its inhibition on the \textit{mTOR} kinase domain. Thus, \textit{PIP3} is necessary for \textit{mTORC2} activation \cite{Liu:2015ey}.
LinkNotes: 
InLink} //PIP3

InLink{
InputNode: S6K
LinkEffect: Repression
LinkType: Phosphorylation
LinkDescription: \textit{Rictor}, a component of the \textit{mTORC2 complex}, undergoes \textit{S6K1}-mediated phosphorylation at T1135, dampening \textit{mTORC2}-dependent phosphorylation of \textit{Akt} \cite{Zhang:2006bw,Dibble:2009gh}.
LinkNotes: 
InLink} //S6K
InLink{
InputNode: Casp2
LinkEffect: Repression
LinkType: Proteolysis
LinkDescription: {\color{NavyBlue} \textit{Caspase-2} degrades a key \textit{mTORC2} component (\textit{Rictor}) and inhibits downstream \textit{Akt} activation \cite{xuCaspase2PromotesAMPA2019}.}
LinkNotes: 
InLink} //Casp2
Node} // mTORC2

Node{
NodeMetaData{
NodeName: PI3K
NodeGenes: 5290, 18706, 5291, 74769, 5295, 18708, 5296, 18709
NodeType: Kinase
NodeColor: yellowgreen
NodeCoordinate: 806.116311561299, 87.36720500967806
NodeDescription: In our model, basal \textit{PI3K} activity can be maintained by active \textit{RTK}s or active \textit{Ras}, while high \textit{PI3K} activity requires both (see below).
NodeNotes: 
NodeMetaData}

NodeGate{
DiscreteLogic{
	PI3K *= RTK or Ras
DiscreteLogic}
NodeGate}

InLink{
InputNode: RTK
LinkEffect: Activation
LinkType: Binding_Localization
LinkDescription: Active \textit{RTK}s recruit \textit{PI3K} to the signaling complex they nucleate, where \textit{PI3K} catalyzes the production of PtdIns(3,4,5)P3 (PIP3) \cite{Lemmon:2010bq}.
LinkNotes: 
InLink} //RTK

InLink{
InputNode: Ras
LinkEffect: Activation
LinkType: Complex_Formation
LinkDescription: \textit{Ras} binds the catalytic subunit of \textit{PI3K} and \textit{Ras} knockdown / over expression decreases /increases the \textit{PI3K}-dependent generation of PIP3 \cite{RodriguezViciana:1994kn,Gupta:2007dw}.
LinkNotes: 
InLink} //Ras
Node} // PI3K

Node{
NodeMetaData{
NodeName: PIP3
NodeGenes: 
NodeType: Metabolite
NodeColor: yellowgreen
NodeCoordinate: 754.1220165327741, 131.9776369575183
NodeDescription: In our model, PIP3 is ON as a result of basal or high \textit{PI3K} activity.
NodeNotes: 
NodeMetaData}

NodeGate{
DiscreteLogic{
	PIP3 *= PI3K or PI3K_H
DiscreteLogic}
NodeGate}

InLink{
InputNode: PI3K
LinkEffect: Activation
LinkType: Catalysis
LinkDescription: Active \textit{PI3K} recruited to the membrane catalyzes the production of membrane-bound PtdIns(3,4,5)P3 (PIP3) from PtdIns(4,5)P2 (PIP2)  \cite{Lemmon:2010bq}.
LinkNotes: 
InLink} //PI3K

InLink{
InputNode: PI3K_H
LinkEffect: Activation
LinkType: Catalysis
LinkDescription: Active \textit{PI3K}  recruited to the membrane catalyzes the production of membrane-bound PtdIns(3,4,5)P3 (PIP3) from PtdIns(4,5)P2 (PIP2)  \cite{Lemmon:2010bq}.
LinkNotes: 
InLink} //PI3K_H
Node} // PIP3

Node{
NodeMetaData{
NodeName: PDK1
NodeGenes: 5170, 18607, 81745
NodeType: Kinase
NodeColor: yellowgreen
NodeCoordinate: 847.4129700780063, 154.11944624847183
NodeDescription: \textit{PDK1} enzyme activation requires active (at least basal) \textit{PI3K} and \textit{PIP3} \cite{Manning:2017di}.
NodeNotes: 
NodeMetaData}

NodeGate{
DiscreteLogic{
	PDK1 *= PI3K and PIP3
DiscreteLogic}
NodeGate}

InLink{
InputNode: PI3K
LinkEffect: Activation
LinkType: Binding_Localization
LinkDescription: The \textit{PDK1} kinase is recruited to the plasma membrane by \textit{PIP3} at the sites of active \textit{PI3K} activity \cite{Manning:2017di}.
LinkNotes: 
InLink} //PI3K

InLink{
InputNode: PIP3
LinkEffect: Activation
LinkType: Binding_Localization
LinkDescription: The \textit{PDK1} kinase is recruited to the plasma membrane by \textit{PIP3} at the sites of active \textit{PI3K} activity \cite{Manning:2017di}.
LinkNotes: 
InLink} //PIP3
Node} // PDK1

Node{
NodeMetaData{
NodeName: AKT_B
NodeGenes: 207, 11651, 24185
NodeType: Kinase
NodeColor: yellowgreen
NodeCoordinate: 797.7295959948768, 244.48782440658107
NodeDescription: Basal \textit{AKT1} activity in our model requires the absence of \textit{Caspase 3}, the availability of at least basal levels of \textit{PIP3}, and phosphorylation by \textit{PDK1} or \textit{mTORC2}. In contrast, full mitogen-stimulated \textit{AKT1} activation requires phosphorylation by both (see \textit{AKT\_H}) \cite{Manning:2017di}.
NodeNotes: 
NodeMetaData}

NodeGate{
DiscreteLogic{
	AKT_B *= (PDK1 or mTORC2) and PIP3 and not Casp3
DiscreteLogic}
NodeGate}

InLink{
InputNode: PDK1
LinkEffect: Activation
LinkType: Phosphorylation
LinkDescription: Membrane-recruited \textit{PDK1} phosphorylates \textit{AKT1}  at T308, a critical step in its activation \cite{Manning:2017di}.
LinkNotes: 
InLink} //PDK1

InLink{
InputNode: mTORC2
LinkEffect: Activation
LinkType: Phosphorylation
LinkDescription: Maximal activation of \textit{AKT1} requires phosphorylation of S473 by \textit{mTORC2} \cite{Manning:2017di}.
LinkNotes: 
InLink} //mTORC2

InLink{
InputNode: PIP3
LinkEffect: Activation
LinkType: Binding_Localization
LinkDescription: \textit{PIP3} recruits \textit{AKT1} to the plasma membrane and \textit{PIP3} binding changes the conformation of \textit{AKT1} such that it becomes accessible for T308 phosphorylation by \textit{PDK1} \cite{Manning:2017di}.
LinkNotes: 
InLink} //PIP3

InLink{
InputNode: Casp3
LinkEffect: Repression
LinkType: Proteolysis
LinkDescription: \textit{AKT1} is cleaved and inhibited by \textit{Caspase 3} \cite{Widmann:1998tm}.
LinkNotes: 
InLink} //Casp3
Node} // AKT_B

Node{
NodeMetaData{
NodeName: p110_H
NodeGenes: 5290, 18706
NodeType: Protein
NodeColor: limegreen
NodeCoordinate: 578.0261089765978, 45.486194414731074
NodeDescription: In order to capture the cyclic dynamics of \textit{p110} protein expression, we make the assumption that high \textit{p110} protein levels can be induced by \textit{FoxO3} in the absence of the growth factor-activated \textit{Nedd4L} ubiquitin ligase. Once present, high \textit{p110} can be maintained by \textit{FoxO3} transcription, or the absence of activated \textit{Nedd4L}. 
NodeNotes: 
NodeMetaData}

NodeGate{
DiscreteLogic{
	p110_H *= (FoxO3 and not Nedd4L) or (p110_H and (FoxO3 or not Nedd4L))
DiscreteLogic}
NodeGate}

InLink{
InputNode: FoxO3
LinkEffect: Activation
LinkType: Transcription
LinkDescription: \textit{FoxO3} is a direct inducer \textit{p110$\alpha$} (\textit{PIK3CA}), the catalytic subunit of \textit{PI3K} \cite{Hui:2008jz}.
LinkNotes: 
InLink} //FoxO3

InLink{
InputNode: Nedd4L
LinkEffect: Repression
LinkType: Ubiquitination
LinkDescription: \textit{p110$\alpha$} (\textit{PIK3CA}) is polyubiquitinated by the E3 ligase \textit{Nedd4L}, leading to its proteasomal degradation. Both free \textit{p110$\alpha$}  and the regulatory subunit-bound protein is subject to ubiquitination by \textit{Nedd4L} \cite{Wang:2016ej}.
LinkNotes: 
InLink} //Nedd4L

InLink{
InputNode: p110_H
LinkEffect: Activation
LinkType: Persistence
LinkDescription: Our model assumes that maintaining high \textit{p110} levels is easier than driving the re-accumulation of the protein following its rapid destruction.
LinkNotes: 
InLink} //p110_H
Node} // p110_H

Node{
NodeMetaData{
NodeName: PI3K_H
NodeGenes: 5290, 18706, 5291, 74769, 5295, 18708, 5296, 18709
NodeType: Kinase
NodeColor: limegreen
NodeCoordinate: 652.4645767842588, 61.094996370721276
NodeDescription: Full, peak-level activation of \textit{PI3K} requires high levels of \textit{p110} protein, basal \textit{PI3K} activation, active \textit{RTK}s, and active \textit{Ras}. As the ON-state of \textit{Ras} in our model represents strong \textit{Ras} activation in the presence of proliferation-inducing (high) growth factors, \textit{PI3K\_H} activation can only occur in these conditions.
NodeNotes: 
NodeMetaData}

NodeGate{
DiscreteLogic{
	PI3K_H *= p110_H  and PI3K and RTK and Ras
DiscreteLogic}
NodeGate}

InLink{
InputNode: p110_H
LinkEffect: Activation
LinkType: Persistence
LinkDescription: High levels of \textit{PI3K} activity in response to strong growth factor stimulation only occur in cells that express high levels of \textit{p110} protein \cite{Yuan:2011dm}.
LinkNotes: 
InLink} //p110_H

InLink{
InputNode: PI3K
LinkEffect: Activation
LinkType: Persistence
LinkDescription: In our model, high \textit{PI3K} activation is contingent on the ON-state of the basal \textit{PI3K} node.
LinkNotes: 
InLink} //PI3K

InLink{
InputNode: RTK
LinkEffect: Activation
LinkType: Binding_Localization
LinkDescription: High levels of \textit{PI3K} activation only occur at growth factor-bound \textit{RTK}s, which recruit and activate \textit{PI3K} at the plasma membrane \cite{Manning:2017di}.
LinkNotes: 
InLink} //RTK

InLink{
InputNode: Ras
LinkEffect: Activation
LinkType: Complex_Formation
LinkDescription: \textit{Ras} binds the catalytic subunit of \textit{PI3K} and \textit{Ras} knockdown/over-expression decreases/increases the \textit{PI3K}-dependent generation of PIP3 \cite{RodriguezViciana:1994kn,Gupta:2007dw}.
LinkNotes: 
InLink} //Ras
Node} // PI3K_H

Node{
NodeMetaData{
NodeName: AKT_H
NodeGenes: 207, 11651, 24185
NodeType: Kinase
NodeColor: limegreen
NodeCoordinate: 632.725375480265, 114.61659376273428
NodeDescription: In contact to basal \textit{AKT1}, high \textit{AKT1} activity in our model requires basal \textit{AKT1} (\textit{AKT\_B}), the ongoing presence of high \textit{p110} protein levels along with active \textit{PI3K\_H} and \textit{PIP3}. In addition this maximal \textit{AKT1} activation requires phosphorylation by both \textit{PDK1} and \textit{mTORC2}, as well as active \textit{Ras} \cite{Manning:2017di}.
NodeNotes: AKT_H *= ((((((AKT_B and p110_H) and PI3K_H) and Ras) and PIP3) and PDK1) and mTORC2) or ((((AKT_B and PI3K) and PIP3) and PDK1) and ATM); "ATM is a major determinant of full PKB/Akt activation in response to insulin or $\gamma$-radiation. This effect is mediated through the phosphatidylinositol 3-kinase domain of ATM that specifically affects Akt serine 473 phosphorylation." \cite{viniegraFullActivationPKB2005} at Ser473  www.sciencedirect.com/science/article/pii/S0898656808001241
NodeMetaData}

NodeGate{
DiscreteLogic{
	AKT_H *= AKT_B and p110_H and PI3K_H and PIP3 and PDK1 and mTORC2 and Ras
DiscreteLogic}
NodeGate}

InLink{
InputNode: AKT_B
LinkEffect: Activation
LinkType: Persistence
LinkDescription: In our model, high \textit{AKT1} activation is contingent on the ON-state of basal \textit{AKT1} (\textit{AKT\_B}).
LinkNotes: 
InLink} //AKT_B

InLink{
InputNode: p110_H
LinkEffect: Activation
LinkType: Phosphorylation
LinkDescription: Ongoing high \textit{p110} availability and \textit{PI3K\_H} activity are required to induce maximal activation of \textit{AKT\_H} \cite{Manning:2017di}.
LinkNotes: 
InLink} //p110_H

InLink{
InputNode: PI3K_H
LinkEffect: Activation
LinkType: Phosphorylation
LinkDescription: Ongoing high \textit{p110} availability and \textit{PI3K\_H} activity are required to induce maximal activation of \textit{AKT\_H} \cite{Manning:2017di}.
LinkNotes: 
InLink} //PI3K_H

InLink{
InputNode: PIP3
LinkEffect: Activation
LinkType: Binding_Localization
LinkDescription: \textit{PIP3} recruits \textit{AKT1} to the plasma membrane and \textit{PIP3} binding changes the conformation of \textit{AKT1} such that it becomes accessible for T308 phosphorylation by \textit{PDK1} \cite{Manning:2017di}.
LinkNotes: 
InLink} //PIP3

InLink{
InputNode: PDK1
LinkEffect: Activation
LinkType: Phosphorylation
LinkDescription: Membrane-recruited \textit{PDK1} phosphorylates \textit{AKT1}  at T308, a critical step in its activation \cite{Manning:2017di}.
LinkNotes: 
InLink} //PDK1

InLink{
InputNode: mTORC2
LinkEffect: Activation
LinkType: Phosphorylation
LinkDescription: Maximal activation of \textit{AKT1} requires phosphorylation of S473 by \textit{mTORC2} \cite{Manning:2017di}.
LinkNotes: 
InLink} //mTORC2

InLink{
InputNode: Ras
LinkEffect: Activation
LinkType: Complex_Formation
LinkDescription: \textit{Ras} binding to the catalytic subunit of \textit{PI3K} is required for its full potency in \textit{PIP3} generation \cite{RodriguezViciana:1994kn,Gupta:2007dw}. Active \textit{Ras} is thus required for inducing peak \textit{AKT\_H} activity.
LinkNotes: 
InLink} //Ras

Node} // AKT_H

Node{
NodeMetaData{
NodeName: FoxO3
NodeGenes: 2309, 56484, 294515
NodeType: TF_Protein
NodeColor: limegreen
NodeCoordinate: 622.8199150075676, 194.71357827781173
NodeDescription: In order to account for all the influences on \textit{FoxO3} activity, we used the following logic. In the absence of basal or high \textit{AKT1} as well as \textit{ERK}, \textit{FoxO3} remains active. In addition, \textit{FoxO3} can overcome peak (\textit{AKT\_H}) activation only if no other inhibitor is present and \textit{AKT\_B} is OFF (indicating that \textit{AKT1} levels are falling)\cite{Manning:2017di}, {\color{NavyBlue} or if \textit{AMPK} \cite{greerEnergySensorAMPactivated2007,wangPhosphorylationAcetylationModifications2017} or \textit{SIRT3} \cite{tsengSIRT3DeacetylatesFOXO32013} activate \textit{FoxO3} in the absence of \textit{Plk1} and \textit{P53} \cite{Bucur:2014ix,fuMDM2ActsDownstream2009}}. Finally, the joint activity of \textit{ERK} and \textit{Plk1} can also block \textit{FoxO3} \cite{Bucur:2014ix,Yang:2008ex}.
NodeNotes: FoxO3 *= (not ((AKT_B or AKT_H) or ERK)) or ((not (AKT_H and (((Plk1 or Plk1_H) or AKT_B) or ERK))) and (not ((Plk1 and Plk1_H) and ERK)))
NodeMetaData}

NodeGate{
DiscreteLogic{
	FoxO3 *= (not (AKT_H and (ERK or AKT_B or Plk1 or Plk1_H or p53)) and not (Plk1 and Plk1_H and ERK)) 
			 or ((AMPK or SIRT3) and not (AKT_H and (Plk1 or Plk1_H or p53)))
DiscreteLogic}
NodeGate}

InLink{
InputNode: AKT_H
LinkEffect: Repression
LinkType: Phosphorylation_Localization
LinkDescription: \textit{AKT1} mediates the translocation of the \textit{FoxO3} our of the nucleus through direct phosphorylation of three conserved residues. These events create a recognition site for \textit{14-3-3} family proteins, which export and sequester \textit{FoxO3} in the cytosol \cite{Manning:2017di}.
LinkNotes: 
InLink} //AKT_H

InLink{
InputNode: AKT_B
LinkEffect: Repression
LinkType: Phosphorylation_Localization
LinkDescription: \textit{AKT1} mediates the translocation of the \textit{FoxO3} our of the nucleus through direct phosphorylation of three conserved residues. These events create a recognition site for \textit{14-3-3} family proteins, which export and sequester \textit{FoxO3} in the cytosol \cite{Manning:2017di}.
LinkNotes: 
InLink} //AKT_B

InLink{
InputNode: ERK
LinkEffect: Repression
LinkType: Phosphorylation
LinkDescription: ERK downregulates \textit{FoxO3} transcriptional activity by phosphorylating it at three Serines, inducing its \textit{MDM2}-mediated ubiquitination and degradation \cite{Yang:2008ex}.
LinkNotes: 
InLink} //ERK

InLink{
InputNode: Plk1
LinkEffect: Repression
LinkType: Phosphorylation_Localization
LinkDescription: \textit{Plk1} binds \textit{FoxO3}, induces its translocation to the cytosol, phosphorylates it and suppresses its activity through most of the the cell cycle, but most significantly during G2 and M \cite{Bucur:2014ix}.
LinkNotes: 
InLink} //Plk1

InLink{
InputNode: Plk1_H
LinkEffect: Repression
LinkType: Phosphorylation_Localization
LinkDescription: \textit{Plk1} binds \textit{FoxO3}, induces its translocation to the cytosol, phosphorylates it and suppresses its activity through most of the the cell cycle, but most significantly during G2 and M \cite{Bucur:2014ix}.
LinkNotes: 
InLink} //Plk1_H

InLink{
InputNode: p53
LinkEffect: Repression
LinkType: Indirect
LinkDescription: {\color{NavyBlue}\textit{p53}-induced increase in \textit{MDM2}, an ubiquitin E3 ligase, promotes \textit{FoxO1} and \textit{FoxO3} ubiquitination and degradation in a manner dependent on \textit{FoxO} phosphorylation at \textit{AKT} sites \cite{fuMDM2ActsDownstream2009,miyaguchiP53NegativelyRegulates2009}.}
LinkNotes: We show that MDM2 binds to FOXO1 and FOXO3A and promotes their ubiquitination and degradation, a process apparently dependent on FOXO phosphorylation at AKT sites and the E3 ligase activity of MDM2. www.sciencedirect.com/science/article/pii/S0021925820581076
InLink} //p53

InLink{
InputNode: AMPK
LinkEffect: Activation
LinkType: Phosphorylation
LinkDescription: {\color{NavyBlue} \textit{AMPK} phosphorylation of \textit{FoxO3} at its C-terminal portion (its the transactivation domain) increases its transcriptional activity without altering its cytoplasmic-nuclear shuttling \cite{greerEnergySensorAMPactivated2007,wangPhosphorylationAcetylationModifications2017}.}
LinkNotes: 
InLink} //AMPK

InLink{
InputNode: SIRT3
LinkEffect: Activation
LinkType: Deacetylation
LinkDescription: {\color{NavyBlue} \textit{SIRT3} deacetylates \textit{FoxO3} at K271 and K290, which promotes \textit{FoxO3} nuclear localization and increases transcription \cite{tsengSIRT3DeacetylatesFOXO32013}.}
LinkNotes: 23665396; Deacetylation
InLink} //SIRT3
Node} // FoxO3

Node{
NodeMetaData{
NodeName: PLCgamma
NodeGenes: 5335, 18803, 25738
NodeType: Enzyme
NodeColor: limegreen
NodeCoordinate: 541.0904936546744, 173.01349677821923
NodeDescription: Peak activation of \textit{PLC}$\gamma$ requires active an \textit{RTK} receptor node bound by active \textit{Grb2}, as well as high \textit{PI3K} activity (including high \textit{p110} availability and the presence of PIP3).
NodeNotes: 
NodeMetaData}

NodeGate{
DiscreteLogic{
	PLCgamma *= RTK and Grb2 and p110_H and PI3K_H and PIP3
DiscreteLogic}
NodeGate}

InLink{
InputNode: RTK
LinkEffect: Activation
LinkType: Phosphorylation
LinkDescription: The SH2 domains of \textit{PLC}$\gamma$ binds to active \textit{RTK}s at tyrosine autophosphorylation sites, leading to tyrosine phosphorylation of \textit{PLC}$\gamma$ and stimulation its enzymatic activity \cite{Cockcroft:1992tp,Kim:1991wo}.
LinkNotes: 
InLink} //RTK

InLink{
InputNode: Grb2
LinkEffect: Activation
LinkType: Binding_Localization
LinkDescription: \textit{RTK} tyrosine autophosphorylation induces \textit{PLC}$\gamma$ binding to the \textit{Grb2} adaptor protein and likely aids the translocation of \textit{PLC}$\gamma$ to the plasma membrane \cite{Zhang:2000cea}.
LinkNotes: 
InLink} //Grb2

InLink{
InputNode: p110_H
LinkEffect: Activation
LinkType: Binding_Localization
LinkDescription: Membrane targeting of \textit{PLC}$\gamma$ to growth receptor stimulation requires \textit{PI3K} activity and \textit{PIP3} generation near growth receptors \cite{Falasca:1998ht}. Thus, peak  \textit{PLC}$\gamma$ activity in our model requires high \textit{p110} protein expression \cite{Rameh:1998us}.
LinkNotes: So, it looks like a better way of linking PI3K activation to PLC-gamma is actiually through AKT ... AKT binds and phosphorylates PLC-gamma \cite{wangAktBindsPhosphorylates2006}.
InLink} //p110_H

InLink{
InputNode: PI3K_H
LinkEffect: Activation
LinkType: Binding_Localization
LinkDescription: In addition to high \textit{p110} protein levels, high \textit{PI3K} activation is also required to fully activate \textit{PLC}$\gamma$ \cite{Falasca:1998ht,Rameh:1998us}.
LinkNotes: So, it looks like a better way of linking PI3K activation to PLC-gamma is actiually through AKT ... AKT binds and phosphorylates PLC-gamma \cite{wangAktBindsPhosphorylates2006}.
InLink} //PI3K_H

InLink{
InputNode: PIP3
LinkEffect: Activation
LinkType: Binding_Localization
LinkDescription: Membrane targeting of \textit{PLC}$\gamma$ to growth receptor stimulation is mediated by \textit{PIP3} binding of \textit{PLC}$\gamma$ \cite{Falasca:1998ht,Rameh:1998us}.
LinkNotes: 
InLink} //PIP3
Node} // PLCgamma

Node{
NodeMetaData{
NodeName: IP3
NodeGenes: 
NodeType: Metabolite
NodeColor: limegreen
NodeCoordinate: 469.8080975666549, 149.69401837561128
NodeDescription: Membrane-bound, active \textit{PLC}$\gamma$ is responsible for converting phosphatidylinositol(4,5)P2 (\textit{PIP2}) to the second messenger inositol(1,4,5)P3 (\textit{IP3}) responsible for triggering a sudden \textit{Ca$^{2+}$} influx from the endoplasmic reticulum, along with \textit{DAG} (diacylglycerol, another second messenger) \cite{Gresset:2012hm}.
NodeNotes: 
NodeMetaData}

NodeGate{
DiscreteLogic{
	IP3 *= PLCgamma
DiscreteLogic}
NodeGate}

InLink{
InputNode: PLCgamma
LinkEffect: Activation
LinkType: Catalysis
LinkDescription: Membrane-bound, active \textit{PLC}$\gamma$ is responsible for converting phosphatidylinositol(4,5)P2 (\textit{PIP2}) to the second messenger inositol(1,4,5)P3 (\textit{IP3}) responsible for triggering a sudden \textit{Ca$^{2+}$} influx from the endoplasmic reticulum, along with \textit{DAG} (diacylglycerol, another second messenger) \cite{Gresset:2012hm}.
LinkNotes: 
InLink} //PLCgamma
Node} // IP3

Node{
NodeMetaData{
NodeName: Ca2p
NodeGenes: 
NodeType: Metabolite
NodeColor: limegreen
NodeCoordinate: 514.2938351379673, 113.35009009525265
NodeDescription: \textit{IP3} travels from the cell membrane to the endoplasmic reticulum where it opens \textit{IP3}-sensitive \textit{Ca$^{2+}$} channels, releasing a sudden \textit{Ca$^{2+}$} efflux from the ER into the cytosol \cite{Michell:1981th}.
NodeNotes: Ca2p *= IP3 or AminoAcids
NodeMetaData}

NodeGate{
DiscreteLogic{
	Ca2p *= IP3
DiscreteLogic}
NodeGate}

InLink{
InputNode: IP3
LinkEffect: Activation
LinkType: Localization
LinkDescription: \textit{IP3} travels from the cell membrane to the endoplasmic reticulum where it opens \textit{IP3}-sensitive \textit{Ca$^{2+}$} channels, releasing a sudden \textit{Ca$^{2+}$} efflux from the ER into the cytosol \cite{Michell:1981th}.
LinkNotes: 
InLink} //IP3
Node} // Ca2p

Node{
NodeMetaData{
NodeName: Nedd4L
NodeGenes: 23327, 83814, 291553
NodeType: Ubiquitin_Ligase
NodeColor: limegreen
NodeCoordinate: 486.0187740132726, 65.48048944325592
NodeDescription: Activation of \textit{Nedd4L} requires both \textit{Ca$^{2+}$} and \textit{IP3} binding \cite{Escobedo:2014dg}.
NodeNotes: 
NodeMetaData}

NodeGate{
DiscreteLogic{
	Nedd4L *= Ca2p and IP3
DiscreteLogic}
NodeGate}

InLink{
InputNode: IP3
LinkEffect: Activation
LinkType: Complex_Formation
LinkDescription: In order to transition to its active form, the E3 ubiquitin ligase \textit{Nedd4L} binds \textit{Ca$^{2+}$} and inositol 1,4,5-trisphosphate (\textit{IP3}) \cite{Escobedo:2014dg}.
LinkNotes: 
InLink} //IP3

InLink{
InputNode: Ca2p
LinkEffect: Activation
LinkType: Complex_Formation
LinkDescription: In order to transition to its active form, the E3 ubiquitin ligase \textit{Nedd4L} binds \textit{Ca$^{2+}$} and inositol 1,4,5-trisphosphate (\textit{IP3}) \cite{Escobedo:2014dg}.
LinkNotes: 
InLink} //Ca2p
Node} // Nedd4L

Node{
NodeMetaData{
NodeName: FoxO1
NodeGenes: 2308, 56458, 84482
NodeType: TF_Protein
NodeColor: #cccc00
NodeCoordinate: 549.7510478519035, 323.244140625
NodeDescription: \textit{FoxO1} is transcriptionally active in the absence of peak \textit{AKT1} activation \cite{Manning:2017di}, \textit{Plk1} activity \cite{Yuan:2014bi}, {\color{NavyBlue} or \textit{p53} activation \cite{fuMDM2ActsDownstream2009}. Alternativelty, \textit{AMPK} \cite{salineAMPKAKTProtein2019} and \textit{SIRT3} \cite{zhangSIRT3OverexpressionAntagonizes2013} can activate \textit{FoxO1} if there is no active \textit{p53} (aided by at least basal \textit{AKT}).} 
NodeNotes: 
NodeMetaData}

NodeGate{
DiscreteLogic{
	FoxO1 *= not (AKT_H or Plk1 or p53) or (AMPK and SIRT3 and not (AKT_B and p53))
DiscreteLogic}
NodeGate}

InLink{
InputNode: AKT_H
LinkEffect: Repression
LinkType: Phosphorylation_Localization
LinkDescription: \textit{AKT1} mediates the translocation of \textit{FoxO1} our of the nucleus through direct phosphorylation of three conserved residues. These events create a recognition site for \textit{14-3-3} family proteins, which export and sequester \textit{FoxO1} in the cytosol \cite{Manning:2017di}.
LinkNotes: 
InLink} //AKT_H

InLink{
InputNode: AKT_B
LinkEffect: Repression
LinkType: Phosphorylation_Localization
LinkDescription: \textit{AKT1} mediates the translocation of \textit{FoxO1} our of the nucleus through direct phosphorylation of three conserved residues. These events create a recognition site for \textit{14-3-3} family proteins, which export and sequester \textit{FoxO1} in the cytosol \cite{Manning:2017di}.
LinkNotes: 
InLink} //AKT_B

InLink{
InputNode: Plk1
LinkEffect: Repression
LinkType: Phosphorylation_Localization
LinkDescription: \textit{Plk1} interacts with and phosphorylates \textit{FoxO1}, mainly at the G2/M phase of the cell cycle. \textit{Plk1}-mediated phosphorylation leads to the impairment of \textit{FoxO1}'s transcriptional activity in an \textit{Akt}-independent manner. \textit{Plk1}-induced \textit{FoxO1} phosphorylation causes its nuclear exclusion  \cite{Yuan:2014bi}.
LinkNotes: 
InLink} //Plk1

InLink{
InputNode: p53
LinkEffect: Repression
LinkType: Indirect
LinkDescription: {\color{NavyBlue}\textit{p53}-induced \textit{MDM2}, an ubiquitin E3 ligase, promotes \textit{FoxO1} and \textit{FoxO3} ubiquitination and degradation in a manner dependent on \textit{FoxO} phosphorylation at \textit{AKT} sites \cite{fuMDM2ActsDownstream2009}.}
LinkNotes: We show that MDM2 binds to FOXO1 and FOXO3A and promotes their ubiquitination and degradation, a process apparently dependent on FOXO phosphorylation at AKT sites and the E3 ligase activity of MDM2. www.sciencedirect.com/science/article/pii/S0021925820581076
InLink} //p53

InLink{
InputNode: AMPK
LinkEffect: Activation
LinkType: Phosphorylation_Localization
LinkDescription: {\color{NavyBlue} \textit{AMPK} induces \textit{FoxO1} activity by phosphorylation at Ser383, Thr649, and Ser22; where Ser22 phosphorylation prevents binding to the \textit{14-3-3} proteins (these inhibit DNA binding and mask \textit{FoxO1}'s nuclear localization signal) \cite{salineAMPKAKTProtein2019}.}
LinkNotes: 31308176 "low nutrient and energy levels induce FOXO1 activity. AMP-activated protein kinase (AMPK), a master regulator of cellular energy homeostasis, partly mediates this effect through phosphorylation of Ser383 and Thr649 in FOXO1. In this study, we identified Ser22 as an additional AMPK phosphorylation site in FOXO1's N terminus, with Ser22 phosphorylation preventing binding of 14-3-3 proteins."
InLink} //AMPK

InLink{
InputNode: SIRT3
LinkEffect: Activation
LinkType: Deacetylation
LinkDescription: {\color{NavyBlue}\textit{SIRT3} binds to and deacetylates \textit{FoxO1}  and increases the transtiption of its antioxidant targets (catalase, MnSOD) \cite{zhangSIRT3OverexpressionAntagonizes2013}.}
LinkNotes: 23494737 "SIRT3 interacts with forkhead box protein O1 (FOXO1). High glucose levels also increased aging phenotypes and FOXO1 acetylation level. We have demonstrated that overexpression of SIRT3 under high glucose conditions reduces FOXO1 acetylation, suggesting that deacetylation of FOXO1 by SIRT3 elevates the expression of the FOXO1 target genes,"
InLink} //SIRT3
Node} // FoxO1

Node{
NodeMetaData{
NodeName: MnSOD
NodeGenes: 6648, 20656, 24787
NodeType: Enzyme
NodeColor: #cccc00
NodeCoordinate: 503.6796192804749, 572.244140625
NodeDescription: {\color{NavyBlue}Mitochondrial superoxide dismutase 2 (\textit{SOD2}), also known as manganese-dependent superoxide dismutase or \textit{MnSOD}, is induced by \textit{FoxO} transcription factors, as well as \textit{FoxM1}  during cell cycle progression \cite{kopsForkheadTranscriptionFactor2002,shaoFunctionalInteractionHippoYAP2014,imaiCrosstalkRbPathway2014}. In addition, increased \textit{ERK} in the absence of \textit{p27}$^{Kip1}$ can also induce textit{MnSOD} \cite{zhangLossP27Upregulates2014}.}
NodeNotes: only off in senescence where akt is high? and foxm1 is low: \cite{imaiCrosstalkRbPathway2014}.
NodeMetaData}

NodeGate{
DiscreteLogic{
	MnSOD *= FoxO1 or FoxO3 or FoxM1 or (ERK and not p27Kip1) or SIRT3
DiscreteLogic}
NodeGate}


InLink{
InputNode: FoxO1
LinkEffect: Activation
LinkType: Transcription
LinkDescription: {\color{NavyBlue}\textit{FoxO1} is a direct transcriptional inducer of \textit{MnSOD}, potentially dependent on the presence of the mechanosensitive \textit{YAP} transcription factor (not explicitiy modeled, but assumed to be active in non-contact-inhibited cells we model) \cite{shaoFunctionalInteractionHippoYAP2014}.}
LinkNotes: dependent on YAP!!!! "YAP was present at the FoxO1 binding motifs in the promoter regions of both catalase and MnSOD (Fig. 2b). As expected, ChIP with FoxO1 antibody showed that FoxO1 binds to the same regions. -> Taken together, these results suggest that YAP acts as a transcriptional co-activator of FoxO1. Since FoxO1 and FoxO3 have overlapping functions in the heart, we examined whether YAP also interacts with FoxO3. Co-immunoprecipitation assays showed that YAP was not associated with FoxO3"
InLink} //FoxO1
InLink{
InputNode: FoxO3
LinkEffect: Activation
LinkType: Transcription
LinkDescription: {\color{NavyBlue}\textit{FoxO3} is a direct transcriptional inducer of \textit{MnSOD} \cite{kopsForkheadTranscriptionFactor2002}. Note that \textit{FoxO3} does not appear to interact with, or require \textit{YAP} to induce \textit{MnSOD} \cite{shaoFunctionalInteractionHippoYAP2014}.}
LinkNotes: 
InLink} //FoxO3
InLink{
InputNode: FoxM1
LinkEffect: Activation
LinkType: Transcription
LinkDescription: {\color{NavyBlue}\textit{FoxM1} can substitute for \textit{FoxOs} to keep \textit{MnSOD} transctiption going during the cell cycle, when \textit{FoxO} activity is blocked by \textit{AKT} \cite{imaiCrosstalkRbPathway2014}.}
LinkNotes: 
InLink} //FoxM1
InLink{
InputNode: ERK
LinkEffect: Activation
LinkType: Indirect
LinkDescription: {\color{NavyBlue} \textit{ERK}-mediated induciton of \textit{ATF1} upregulates \textit{STAT3}, which in turn induces \textit{MnSOD} expression; an effect observed in  textit{p27}$^{Kip1}$-/- cells \cite{zhangLossP27Upregulates2014}.}
LinkNotes: PMC4075358
InLink} //ERK
InLink{
InputNode: p27Kip1
LinkEffect: Repression
LinkType: Transcription
LinkDescription: {\color{NavyBlue} Loss of \textit{p27}$^{Kip1}$ upregulates the expression of \textit{STAT3} in an \textit{ERK}-dependent manner (via \textit{ATF1}).  \textit{STAT3}, in turn, is a direct transcriptional inducer of \textit{MnSOD} \cite{zhangLossP27Upregulates2014}. As a result, textit{p27}$^{Kip1}$-/- cells have elevated \textit{MnSOD} levels \cite{zhangLossP27Upregulates2014}.}
LinkNotes: PMC4075358
InLink} //p27Kip1

InLink{
InputNode: SIRT3
LinkEffect: Activation
LinkType: Deacetylation
LinkDescription: {\color{NavyBlue} \textit{SIRT3} deacetylates and activates \textit{MnSOD} \cite{liuSIRT3ProtectsHepatocytes2017}.}
LinkNotes: 
InLink} //SIRT3
Node} // MnSOD

Node{
NodeMetaData{
NodeName: p21_mRNA
NodeGenes: 12575, 1026, 114851
NodeType: MRNA
NodeColor: #cccc00
NodeCoordinate: 487.26886133426467, 502.1903508939487
NodeDescription: Our model requires both \textit{FoxOs} {\color{NavyBlue}or \textit{p53}} to induce \textit{p21\textsuperscript{Cip1}} if \textit{Myc} is active, but only one of the two \textit{FoxOs} {\color{NavyBlue}or \textit{p53}} if \textit{Myc} is OFF. This is based on data showing that both \textit{FoxO3} and \textit{FoxO1} bind and induce the \textit{p21\textsuperscript{Cip1}} promoter, and that loss of \textit{Myc} repression alone is not sufficient to induce \textit{p21\textsuperscript{Cip1}} \cite{seoaneIntegrationSmadForkhead2004}.
NodeNotes: 
NodeMetaData}

NodeGate{
DiscreteLogic{
	p21_mRNA *= (FoxO1 and FoxO3) or ((FoxO1 or FoxO3) and not Myc) or p53
DiscreteLogic}
NodeGate}

InLink{
InputNode: FoxO1
LinkEffect: Activation
LinkType: Transcription
LinkDescription: \textit{p21\textsuperscript{Cip1}} is a direct transcriptional target of \textit{FoxO1} \cite{seoaneIntegrationSmadForkhead2004}.
LinkNotes: 
InLink} //FoxO1
InLink{
InputNode: FoxO3
LinkEffect: Activation
LinkType: Transcription
LinkDescription: \textit{p21\textsuperscript{Cip1}} is a direct transcriptional target of \textit{FoxO3} \cite{seoaneIntegrationSmadForkhead2004}.
LinkNotes: 
InLink} //FoxO3
InLink{
InputNode: Myc
LinkEffect: Repression
LinkType: Transcription
LinkDescription: \textit{Myc} is a direct transcriptional repressor of the \textit{p21\textsuperscript{Cip1}} promoter (it is recruited by the DNA-binding \textit{Miz-1}) \cite{stallerRepressionP15INK4bExpression2001,seoaneMycSuppressionP212002}.
LinkNotes: 
InLink} //Myc
InLink{
InputNode: p53
LinkEffect: Activation
LinkType: Transcription
LinkDescription: {\color{NavyBlue}\textit{p21\textsuperscript{Cip1}} is a direct transcriptional target of \textit{p53} \cite{el-deiryWAF1PotentialMediator1993}.}
LinkNotes: 
InLink} //p53
Node} // p21_mRNA

Node{
NodeMetaData{
NodeName: TSC2
NodeGenes: 7249, 22084, 24855
NodeType: Protein
NodeColor: #cccc00
NodeCoordinate: 626.6796192804749, 364.244140625
NodeDescription: Blocking \textit{TSC2} requires ongoing mitogen stimulation through \textit{AKT} and/or \textit{ERK}{\color{NavyBlue}, as well as the absence of active \textit{AMPK} \cite{inokiTSC2MediatesCellular2003} and low $\Delta \Psi_M$ \cite{bartolomeMTORC1RegulatesBoth2017}}. In our model, \textit{TSC2} inhibition {\color{NavyBlue}in the absence of an energy deficit} requires high (peak) \textit{AKT} activity, supported by either \textit{ERK} or basal \textit{AKT} (assuring that complete loss of \textit{AKT} activity is not impending) \cite{saxtonMTORSignalingGrowth2017}.
NodeNotes: 
NodeMetaData}

NodeGate{
DiscreteLogic{
	TSC2 *= AMPK or MP_Low or not AKT_H or not (AKT_B or ERK)
DiscreteLogic}
NodeGate}

InLink{
InputNode: AMPK
LinkEffect: Activation
LinkType: Phosphorylation
LinkDescription: {\color{NavyBlue}\textit{AMPK} phosphorylates \textit{TSC2} to enhance its activity to block \textit{mTORC1} in response to energy deprivation \cite{inokiTSC2MediatesCellular2003}.}
LinkNotes: "Under energy starvation conditions, the AMP-activated protein kinase (AMPK) phosphorylates TSC2 and enhances its activity. Phosphorylation of TSC2 by AMPK is required for translation regulation and cell size control in response to energy deprivation." \cite{inokiTSC2MediatesCellular2003}
InLink} //AMPK

InLink{
InputNode: MP_Low
LinkEffect: Activation
LinkType: Complex_Process
LinkDescription: {\color{NavyBlue}$\Delta \Psi_M$ lowered with OXPHOS uncouplers results in \textit{TSC2} activation and \textit{mTORC1} inhibition even in the absence of \textit{AMPK} \cite{bartolomeMTORC1RegulatesBoth2017}.}
LinkNotes: Uncoupling of OXPHOS that lowers $\Delta \Psi_M$ and ATP levels can inhibit \textit{TSC2} wihtout \textit{AMPK} and thus block \textit{mTORC1} \cite{bartolomeMTORC1RegulatesBoth2017}.
InLink} //MP_Low

InLink{
InputNode: AKT_H
LinkEffect: Repression
LinkType: Phosphorylation
LinkDescription: \textit{TSC2} is phosphorylated by  \textit{AKT1}, inhibiting it by dissociating  \textit{TSC2} from lysosomal membranes \cite{inokiTSC2PhosphorylatedInhibited2002}, where it stimulates GTP hydrolysis of the small GTPase  \textit{Rheb}, this inactivating it \cite{saxtonMTORSignalingGrowth2017}.
LinkNotes: 
InLink} //AKT_H

InLink{
InputNode: AKT_B
LinkEffect: Repression
LinkType: Phosphorylation
LinkDescription: \textit{TSC2} is phosphorylated by  \textit{AKT1}, inhibiting it by dissociating  \textit{TSC2} from lysosomal membranes \cite{inokiTSC2PhosphorylatedInhibited2002}, where it stimulates GTP hydrolysis of the small GTPase  \textit{Rheb}, this inactivating it \cite{saxtonMTORSignalingGrowth2017}.
LinkNotes: 
InLink} //AKT_B

InLink{
InputNode: ERK
LinkEffect: Repression
LinkType: Phosphorylation
LinkDescription: \textit{ERK} phosphorylates \textit{TSC2} directly, causing dissociation of the complex and inhibition of its activity \cite{maPhosphorylationFunctionalInactivation2005}. In addition, the \textit{ERK} target \textit{p90RSK} can also inactivate \textit{TSC2} \cite{rouxTumorpromotingPhorbolEsters2004}.
LinkNotes: 
InLink} //ERK
Node} // TSC2

Node{
NodeMetaData{
NodeName: PRAS40
NodeGenes: 84335, 67605, 292887
NodeType: Protein
NodeColor: #cccc00
NodeCoordinate: 531.6796192804749, 390.244140625
NodeDescription: \textit{PRAS40} is inhibited by peak \textit{AKT1} activity aided by either basal \textit{AKT1} (meaning \textit{AKT\_H} is on its way down), or ongoing \textit{mTORC1} activation. Both \textit{AKT1} and \textit{mTORC1} phosphorylate \textit{PRAS40}, leading to its dissociation from \textit{mTORC1} \cite{wizaRolePRAS40Akt2012}.
NodeNotes: 
NodeMetaData}

NodeGate{
DiscreteLogic{
	PRAS40 *= not AKT_H and not (AKT_B and mTORC1)
DiscreteLogic}
NodeGate}

InLink{
InputNode: AKT_H
LinkEffect: Repression
LinkType: Phosphorylation
LinkDescription: \textit{PRAS40} is an inhibitory component of the \textit{mTORC1} complex. It is phosphorylated by \textit{AKT}, triggering its dissociation from \textit{mTORC1} and loss of \textit{mTORC1} inhibition \cite{vanderhaarInsulinSignallingMTOR2007}.
LinkNotes: 
InLink} //AKT_H
InLink{
InputNode: AKT_B
LinkEffect: Repression
LinkType: Phosphorylation
LinkDescription: \textit{PRAS40} is phosphorylated by \textit{AKT}, triggering its dissociation from \textit{mTORC1} \cite{vanderhaarInsulinSignallingMTOR2007}.
LinkNotes: 
InLink} //AKT_B
InLink{
InputNode: mTORC1
LinkEffect: Repression
LinkType: Phosphorylation
LinkDescription: \textit{PRAS40} is a substrate of the \textit{mTORC1} kinase; its phosphorylation aids its dissociation from \textit{mTORC1} and its sequestration by 14-3-3 proteins \cite{fonsecaPRAS40TargetMammalian2007}.
LinkNotes: 
InLink} //mTORC1
Node} // PRAS40

Node{
NodeMetaData{
NodeName: DAG
NodeGenes: 
NodeType: Metabolite
NodeColor: #cccc00
NodeCoordinate: 675.1796192804749, 364.244140625
NodeDescription: Membrane-bound, active \textit{PLC}$\gamma$ is responsible for converting phosphatidylinositol(4,5)P2 (\textit{PIP2}) to the second messenger diacylglycerol (\textit{DAG}), along with \textit{IP3} \cite{Gresset:2012hm}.
NodeNotes: 
NodeMetaData}

NodeGate{
DiscreteLogic{
	DAG *= PLCgamma
DiscreteLogic}
NodeGate}

InLink{
InputNode: PLCgamma
LinkEffect: Activation
LinkType: Catalysis
LinkDescription: Membrane-bound, active \textit{PLC}$\gamma$ is responsible for converting phosphatidylinositol(4,5)P2 (\textit{PIP2}) to the second messenger diacylglycerol (\textit{DAG}), along with \textit{IP3} \cite{Gresset:2012hm}.
LinkNotes: 
InLink} //PLCgamma
Node} // DAG

Node{
NodeMetaData{
NodeName: Rheb
NodeGenes: 6009, 19744, 26954
NodeType: GTPase
NodeColor: #cccc00
NodeCoordinate: 593.1796192804749, 424.244140625
NodeDescription: \textit{PKC} (and \textit{DAG})-dependent activation of \textit{mTORC1} recruits \textit{mTORC1} to the site of \textit{Rheb} activity (to prenuclear lysosomes), while \textit{AKT} and \textit{ERK}-mediated \textit{TSC2} inhibition guarantees that \textit{Rheb} remains potent \cite{inokiRhebGTPaseDirect2003,liuCoordinatedActivationClassical2017,demetriadesLysosomalRecruitmentTSC22016}.
NodeNotes: 
NodeMetaData}

NodeGate{
DiscreteLogic{
	Rheb *= DAG and not TSC2
DiscreteLogic}
NodeGate}

InLink{
InputNode: DAG
LinkEffect: Activation
LinkType: Localization
LinkDescription: The second messenger \textit{DAG} activates both classical and novel \textit{PKC}s. One of its targets, \textit{PKC}$\eta$, is responsible for the translocation and accumulation of \textit{mTORC1} to perinuclear lysosomes, where the majority of \textit{Rheb} is anchored. Thus, \textit{DAG} brings \textit{Rheb} in proximity with its target, \textit{mTORC1} \cite{liuCoordinatedActivationClassical2017}.
LinkNotes: 
InLink} //DAG
InLink{
InputNode: TSC2
LinkEffect: Repression
LinkType: GAP_Activity
LinkDescription: \textit{TSC2}, a key component of the heterotrimeric \textit{TSC} complex, is a GTPase activating protein (GAP) that induces ATP hydrolysis and deactivation of the small GTPase \textit{Rheb} \cite{inokiRhebGTPaseDirect2003}.
LinkNotes: 
InLink} //TSC2

Node} // Rheb

Node{
NodeMetaData{
NodeName: mTORC1
NodeGenes: 2475, 56717, 56718, 57521, 74370, 287871, 64223, 56716, 64226, 64798, 97998, 314979
NodeType: Protein_Complex
NodeColor: #cccc00
NodeCoordinate: 580.6796192804749, 487.244140625
NodeDescription: \textit{mTORC1} is activated by mitogenic signals via \textit{Rheb} in the absence of both active \textit{PRAS40} {\color{NavyBlue}and \textit{AMPK}}. Independently, \textit{E2F1} can promote \textit{mTORC1} activity {\color{NavyBlue} as long as \textit{AMPK} is absent, or \textit{ERK} is active (\textit{E2F1} can override \textit{mTORC1} inhibition by \textit{TSC2} \cite{realE2F1RegulatesCellular2011}; we assume it requires growth signaling to do so.)}. Finally, the mitotic \textit{Cyclin B} and its \textit{Cdk1} kinase can also activate \textit{mTORC1}, aided by \textit{GSK3}.
NodeNotes: Sizek: 	mTORC1 *= (not Casp3) and (((Rheb and (not PRAS40)) or E2F1) or ((CyclinB and Cdk1) and GSK3));  
NodeMetaData}

NodeGate{
DiscreteLogic{
	mTORC1 *= ((not AMPK and not PRAS40 and Rheb) or (E2F1 and (not AMPK or ERK)) or (CyclinB and Cdk1 and GSK3)) and not Casp3
DiscreteLogic}
NodeGate}

InLink{
InputNode: AMPK
LinkEffect: Repression
LinkType: Phosphorylation
LinkDescription: {\color{NavyBlue} \textit{AMPK} inhibits \textit{mTORC1} by direct phosphorylation of the \textit{mTORC1} member \textit{Raptor}, as well as by activation of the \textit{TSC1/2} pathway (also included in the model via its effects on \textit{Rheb}) \cite{gwinnAMPKPhosphorylationRaptor2008}.}
LinkNotes: 
InLink} //AMPK

InLink{
InputNode: PRAS40
LinkEffect: Repression
LinkType: Inhibitory_Binding
LinkDescription: \textit{PRAS40} is an inhibitory component of the \textit{mTORC1} complex, removed by phosphorylation by \textit{AKT} or \textit{mTORC1} itself \cite{saxtonMTORSignalingGrowth2017}.
LinkNotes: 
InLink} //PRAS40

InLink{
InputNode: Rheb
LinkEffect: Activation
LinkType: Complex_Formation
LinkDescription: The \textit{Rheb} small GTPase binds \textit{mTORC1} directly and activates the complex \cite{longRhebBindsRegulates2005}.
LinkNotes: 
InLink} //Rheb

InLink{
InputNode: E2F1
LinkEffect: Activation
LinkType: Localization
LinkDescription: \textit{E2F1} induces \textit{mTORC1} activity by inducing \textit{mTORC1} translocation to late endosomes. This effect does not require \textit{AKT} and is not blocked by high levels of \textit{TSC2} \cite{realE2F1RegulatesCellular2011}.
LinkNotes: 
InLink} //E2F1

InLink{
InputNode: ERK
LinkEffect: Activation
LinkType: Phosphorylation
LinkDescription: {\color{NavyBlue}\textit{ERK1} and \textit{ERK1} bind to the \textit{mTORC1} component \textit{Raptor} and phosphorylate it at Ser8, Ser696, and Ser863, modifications that promote \textit{mTORC1} activity \cite{carriereERK1PhosphorylateRaptor2011}. Here we assume that \textit{ERK} can help \textit{E2F1} maintain active \textit{mTORC1} in the presence of \textit{AMPK} (\textit{E2F1} was shown to override \textit{mTORC1} inhibition by \textit{TSC2} \cite{realE2F1RegulatesCellular2011}).}
LinkNotes: "ERK1 and ERK2 interact with Raptor in cells and mediate its phosphorylation in vivo and in vitro. Using mass spectrometry and phosphospecific antibodies, we found three proline-directed residues within Raptor, Ser(8), Ser(696), and Ser(863), which are directly phosphorylated by ERK1/2. Expression of phosphorylation-deficient alleles of Raptor revealed that phosphorylation of these sites by ERK1/2 normally promotes mTORC1 activity and signaling to downstream substrates, such as 4E-BP1." \cite{carriereERK1PhosphorylateRaptor2011}
InLink} //ERK

InLink{
InputNode: CyclinB
LinkEffect: Activation
LinkType: Indirect
LinkDescription: During mitosis, \textit{mTORC1} is activated by the G2/M-specific phosphorylation of \textit{Raptor}, a component of \textit{mTORC1}, by \textit{CyclinB / Cdk1} complexes, aided by \textit{GSK3} \cite{ramirez-valleMitoticRaptorPromotes2010}.
LinkNotes: 
InLink} //CyclinB

InLink{
InputNode: Cdk1
LinkEffect: Activation
LinkType: Indirect
LinkDescription: During mitosis, \textit{mTORC1} is activated by the G2/M-specific phosphorylation of \textit{Raptor}, a component of \textit{mTORC1}, by \textit{CyclinB / Cdk1} complexes, aided by \textit{GSK3} \cite{ramirez-valleMitoticRaptorPromotes2010}. Here we assume that G2/M-specific phosphorylation of \textit{Raptor} by \textit{Cdk1} overrides direct inhibition by \textit{AMPK}, keeping \textit{mTORC1} active during mitosis.
LinkNotes: 
InLink} //Cdk1

InLink{
InputNode: GSK3
LinkEffect: Activation
LinkType: Indirect
LinkDescription: During mitosis, \textit{mTORC1} is activated by the G2/M-specific phosphorylation of \textit{Raptor}, a component of \textit{mTORC1}, by \textit{CyclinB / Cdk1} complexes, aided by \textit{GSK3} \cite{ramirez-valleMitoticRaptorPromotes2010}.
LinkNotes: 
InLink} //GSK3

InLink{
InputNode: Casp3
LinkEffect: Repression
LinkType: Proteolysis
LinkDescription: \textit{Raptor}, a key component of the \textit{mTORC1} complex, is cleaved and inhibited by \textit{Caspase 3} \cite{martinCaspasemediatedCleavageRaptor2016}.
LinkNotes: 
InLink} //Casp3
Node} // mTORC1

Node{
NodeMetaData{
NodeName: S6K
NodeGenes: 6198, 72508, 83840
NodeType: Kinase
NodeColor: #cccc00
NodeCoordinate: 570.1796192804749, 550.244140625
NodeDescription: \textit{S6K} is activated by \textit{mTORC1} in the absence of \textit{Caspase 3}.
NodeNotes: 
NodeMetaData}

NodeGate{
DiscreteLogic{
	S6K *= mTORC1 and not (CyclinB and Cdk1) and not Casp3
DiscreteLogic}
NodeGate}

InLink{
InputNode: mTORC1
LinkEffect: Activation
LinkType: Phosphorylation
LinkDescription: \textit{mTORC1} phosphorylates and activates 40S ribosomal S6 kinases (\textit{S6K}s) \cite{maMolecularMechanismsMTORmediated2009}.
LinkNotes: 
InLink} //mTORC1

InLink{
InputNode: CyclinB
LinkEffect: Activation
LinkType: Indirect
LinkDescription: During mitosis, p70 \textit{S6K} is a physiological substrate of Cdk1/Cyclin, keeping its mitotic activity low. This interaction may be responsible for supressed protein synthesis during mitosis \cite{papstCdc2cyclinPhosphorylatesP701998}.
LinkNotes: 
InLink} //CyclinB

InLink{
InputNode: Cdk1
LinkEffect: Activation
LinkType: Indirect
LinkDescription: During mitosis, p70 \textit{S6K} is a physiological substrate of Cdk1/Cyclin, keeping its mitotic activity low. This interaction may be responsible for supressed protein synthesis during mitosis \cite{papstCdc2cyclinPhosphorylatesP701998}.
LinkNotes: 
InLink} //Cdk1

InLink{
InputNode: Casp3
LinkEffect: Repression
LinkType: Proteolysis
LinkDescription: \textit{S6K} is cleaved and inhibited by \textit{Caspase 3} \cite{dharProteolyticCleavageP702009}.
LinkNotes: 
InLink} //Casp3
Node} // S6K

Node{
NodeMetaData{
NodeName: eIF4E
NodeGenes: 1977, 13684, 117045
NodeType: Protein
NodeColor: #cccc00
NodeCoordinate: 660.679619280475, 550.244140625
NodeDescription: \textit{eIF4E} is activated by \textit{mTORC1}-mediated \textit{4EBP} repression in the absence of \textit{Caspase 3}.
NodeNotes: 
NodeMetaData}

NodeGate{
DiscreteLogic{
	eIF4E *= mTORC1 and not Casp3
DiscreteLogic}
NodeGate}

InLink{
InputNode: mTORC1
LinkEffect: Activation
LinkType: Indirect
LinkDescription: \textit{mTORC1} phosphorylates \textit{4EBP}, triggering its dissociation from \textit{eIF4F}, and thus promoting translation initiation \cite{saxtonMTORSignalingGrowth2017}.
LinkNotes: 
InLink} //mTORC1

InLink{
InputNode: Casp3
LinkEffect: Repression
LinkType: Proteolysis
LinkDescription: \textit{eIF4E} is cleaved and inhibited by \textit{Caspase 3} \cite{bushellCaspase3NecessarySufficient1999}.
LinkNotes: 
InLink} //Casp3
Node} // eIF4E

Node{
NodeMetaData{
NodeName: GSK3
NodeGenes: 2932, 56637, 84027
NodeType: Kinase
NodeColor: #cccc00
NodeCoordinate: 661.1796192804749, 439.244140625
NodeDescription: \textit{GSK3}$\beta$ activity can be completely blocked by peak \textit{AKT} activity (\textit{AKT\_H}), or by the joint action of \textit{S6K} and \textit{ERK}. {\color{NavyBlue} Peak \textit{AKT}-mediated \textit{GSK3}$\beta$ inhibition is overriden during metaphase (marked by the presence of unattached kinetochores, or \textit{U\_Kinetochores} = ON), when active \textit{AKT} localizes primarily to the centrosomes and spindle poles, leaving cytosolic \textit{GSK3}$\beta$  active. In addition, \textit{SIRT3} can deacetylate and activate \textit{GSK3}$\beta$, overriding the joint inhibitory effects of \textit{S6K} and \textit{ERK}.}
NodeNotes: Sizek: GSK3 *= (not AKT_H) and (not (S6K and ERK))
NodeMetaData}

NodeGate{
DiscreteLogic{
	GSK3 *= (not AKT_H or U_Kinetochores) and (SIRT3 or not AKT_B or not (S6K and ERK))
DiscreteLogic}
NodeGate}

InLink{
InputNode: AKT_H
LinkEffect: Repression
LinkType: Phosphorylation
LinkDescription: \textit{AKT} blocks \textit{GSK3}$\beta$ kinase activity via an inhibitory phosphorylation on the amino terminus, which blocks the substrate accessibility of \textit{GSK3}$\beta$ \cite{Manning:2017di}.
LinkNotes: 
InLink} //AKT_H

InLink{
InputNode: AKT_B
LinkEffect: Repression
LinkType: Phosphorylation
LinkDescription: \textit{AKT} blocks \textit{GSK3}$\beta$ kinase activity via an inhibitory phosphorylation on the amino terminus, which blocks the substrate accessibility of \textit{GSK3}$\beta$ \cite{Manning:2017di}. {\color{NavyBlue} We assume that loss of basal \textit{AKT} activity overrides the joint effects of \textit{S6K} and \textit{ERK} on \textit{GSK3} inhibition.}
LinkNotes: 
InLink} //AKT_B

InLink{
InputNode: U_Kinetochores
LinkEffect: Activation
LinkType: Localization
LinkDescription: {\color{NavyBlue}During metaphase, active \textit{AKT} and phosphorylated (inactive) \textit{GSK3}$\beta$ localize primarily to the centrosomes and spindle poles, leaving cytosoling \textit{GSK3}$\beta$ active \cite{wakefieldRoleGlycogenSynthase2003}}.
LinkNotes: 
InLink} //U_Kinetochores

InLink{
InputNode: SIRT3
LinkEffect: Activation
LinkType: Deacetylation
LinkDescription: {\color{NavyBlue}\textit{SIRT3} activates \textit{GSK3}$\beta$ by deacetylating it at  K15 \cite{sundaresanSIRT3BlocksAgingAssociated2016}.}
LinkNotes: 
InLink} //SIRT3
InLink{
InputNode: S6K
LinkEffect: Repression
LinkType: Phosphorylation
LinkDescription: \textit{GSK3}$\beta$ is a direct phosphorylation target of \textit{S6K1}, resulting in its inhibition \cite{Zhang:2006bw}.
LinkNotes: 
InLink} //S6K
InLink{
InputNode: ERK
LinkEffect: Repression
LinkType: Phosphorylation
LinkDescription: \textit{ERK} binds and phosphorylates \textit{GSK3}$\beta$ at Thr-43, which primes it for subsequent phosphorylation by the \textit{ERK} target \textit{p90RSK} at Ser-9, which inactivates \textit{GSK3}$\beta$ \cite{dingErkAssociatesPrimes2005}.
LinkNotes: 
InLink} //ERK
Node} // GSK3

Node{
NodeMetaData{
NodeName: Autophagy
NodeGenes: 
NodeType: Process
NodeColor: #cccc00
NodeCoordinate: 641.4595703807194, 297.77383863080684
NodeDescription: {\color{NavyBlue} To account for increased autophagy triggered by low ATP/AMP, we assume that \textit{AMPK} activation aided by \textit{FoxO1/3} in the absence of \textit{mTORC1} or \textit{BIK}, can increase autophagy from its basal levels to a state that can regenerate sufficient ATP for survival. In addition to energy stress, this increase also requires an increase in internal ROS. Note that the current model does not include the processes that eventualy kills the cell in response to prolonged glucose withdrawal, only the metastable homeostasis before the cell permanenly runs out of energy.}
NodeNotes: 
NodeMetaData}

NodeGate{
DiscreteLogic{
	Autophagy *= (FoxO1 or FoxO3) and AMPK and not mTORC1 and not BIM and (mROS or cROS or cROS_H)
DiscreteLogic}
NodeGate}

InLink{
InputNode: FoxO3
LinkEffect: Activation
LinkType: Complex_Process
LinkDescription: {\color{NavyBlue} \textit{FoxO3} stimulates lysosomal proteolysis by inducing the expression of several autophagy-related genes, such as \textit{LC3b}, \textit{Gabarapl1}, and \textit{PI3KIII} (required for autophagy), \textit{Ulk2}, \textit{Atg12l}, and \textit{Beclin1}.} 
LinkNotes: {FOXOs are able to promote the transcription of several autophagy genes involved in the different steps of the autophagic process, but when translocated to the cytosol, FOXOs also regulate autophagy by interacting directly with cytosolic autophagy proteins.181 During muscle atrophy, FOXO3 was reported to upre- gulate several autophagy‐associated genes, like LC3, BNIP3, Gabarapl1, VPS34, ULK2, and Atg12.33,182 Moreover, FOXO1 deacetylation was shown to occur in mouse cardiomyocytes with the assistance of NAD‐dependent dea- cetylase SIRT1 (sirtuins) which induces the expression of RAB7A, GTP‐binding protein. This protein aids in the fusion of lysosomes and mature autophagic vesicles.183 Study of PI3K‐AKT‐FOXO pathway revealed that FOXOs upregulation of glutamine synthetase results in mTOR inhibition and consequently promotes autophagy. This is indicative that autophagy induction by FOXOs‐mediated increase of glutamine metabolism might allow cellular survival during starvation by protecting cells from damage accumulation.184 FOXOs induction of Sestrin3 and RICTOR was also reported to enhance the autophagic flux by inhibiting mTOR1.185 }   onlinelibrary.wiley.com/doi/epdf/10.1002/med.21695
InLink} //FoxO3

InLink{
InputNode: FoxO1
LinkEffect: Activation
LinkType: Complex_Process
LinkDescription:  {\color{NavyBlue}  \textit{FoxO1} increased \textit{Rab7} expression, which mediates late autophagosome-lysosome fusion \cite{hariharanDeacetylationFoxOSirt12010}. In addition to its transcriptional role,  \textit{FoxO1} is also required for autophagy in human cancer cell lines in response to oxidative stress or serum starvation, where it is acetylated and bound to \textit{Atg7} (essential autophagy effector enzyme) \cite{zhaoCytosolicFoxO1Essential2010}. }
LinkNotes: 
InLink} //FoxO1

InLink{
InputNode: AMPK
LinkEffect: Activation
LinkType: Complex_Process
LinkDescription: {\color{NavyBlue}  During glucose starvation, \textit{AMPK} directly activates \textit{Ulk1} through phosphorylation of Ser-317 and Ser-777, which in turn promotes autophagy \cite{kimAMPKMTORRegulate2011}.}
LinkNotes: 
InLink} //AMPK

InLink{
InputNode: mTORC1
LinkEffect: Repression
LinkType: Complex_Process
LinkDescription: {\color{NavyBlue} High \textit{mTORC1} activity prevents \textit{Ulk1} activation by phosphorylating \textit{Ulk1} Ser-757, which disrupts its interaction with \textit{AMPK} \cite{kimAMPKMTORRegulate2011}.}
LinkNotes: 
InLink} //mTORC1

InLink{
InputNode: BIM
LinkEffect: Repression
LinkType: Inhibitory_Binding
LinkDescription:  {\color{NavyBlue}  \textit{BIM} inhibits autophagy by interacting with and changing the localization of \textit{Beclin 1} \cite{luoBimInhibitsAutophagy2012}.}
LinkNotes:
InLink} //BIM

InLink{
InputNode: mROS
LinkEffect: Activation
LinkType: Complex_Process
LinkDescription: {\color{NavyBlue} ROS production, the main intrinsic source of which are mitochidria, aids autophagy (the exact mechanism of this is still debated) \cite{filomeniOxidativeStressAutophagy2015}. }
LinkNotes: 
InLink} //mROS

InLink{
InputNode: cROS
LinkEffect: Activation
LinkType: Complex_Process
LinkDescription: {\color{NavyBlue} ROS production is induced immediately upon nutrient deprivation, where it aids autophagy (the exact mechanism of this is still debated) \cite{filomeniOxidativeStressAutophagy2015}. }
LinkNotes: 
InLink} //cROS

InLink{
InputNode: cROS_H
LinkEffect: Activation
LinkType: Complex_Process
LinkDescription: {\color{NavyBlue} ROS production is induced immediately upon nutrient deprivation, where it aids autophagy (the exact mechanism of this is still debated) \cite{filomeniOxidativeStressAutophagy2015}. }
LinkNotes: 
InLink} //cROS_H

Node} // Autophagy

Node{
NodeMetaData{
NodeName: IKKa
NodeGenes: 1147, 12675, 309361
NodeType: Kinase
NodeColor: #cccc00
NodeCoordinate: 474.67368145302123, 296.6548985712103
NodeDescription: {\color{CadetBlue}\textit{IKK$\alpha$} is a subunit of the \textit{IKK} protein complex composed of two catalytic subunits, \textit{IKK$\alpha$} and \textit{IKK$\beta$}, and the regulatory protein \textit{NEMO}. Activation of the transcription factor \textit{NF-$\kappa$B} is mediated by the IKK complex, which phosphorylates and degrades the inhibitory \textit{I$\kappa$B} proteins \cite{mitchellSignalingNFkBSystem2016}.}
NodeNotes: 
NodeMetaData}

NodeGate{
DiscreteLogic{
	IKKa *= AKT_H
DiscreteLogic}
NodeGate}

InLink{
InputNode: AKT_H
LinkEffect: Activation
LinkType: Phosphorylation
LinkDescription: {\color{CadetBlue}\textit{IKK$\alpha$} is phosphorylated by \textit{AKT} at T23, and as subsequent \textit{NF-$\kappa$B} activation is induced when high \textit{AKT} activity is observed, we model it via the \textit{AKT\_H} input \cite{baiAktmediatedRegulationNFkB2009}.}
LinkNotes: “Akt phosphorylates IKKα on T23, and this phosphorylation event is a prerequisite for the phosphorylation of p65 at S534 by IKKα and β” \cite{baiAktmediatedRegulationNFkB2009}
InLink} //AKT_H
Node} // IKKa

Node{
NodeMetaData{
NodeName: NF_kB
NodeGenes: 4790, 18033, 81736, 4791, 18034, 309452
NodeType: TF_Protein
NodeColor: #cccc00
NodeCoordinate: 473.53676213761804, 352.0289817007946
NodeDescription: {\color{CadetBlue}\textit{NF-$\kappa$B} is a transcription factor primarily known as a master regulator of inflammatory signaling and the immune system. It is activated via the destruction of its inhibitory binding partner \textit{I$\kappa$B}, which is phosphorylated by the \textit{IKK} complex subsequently destroted \cite{mitchellSignalingNFkBSystem2016}.} {\color{NavyBlue} \textit{FoxO3} and \textit{p53} both limit \textit{NF-$\kappa$B}-mediated transcription by trapping one of its subunits in the cytosol and competing for a limited pool of cofactors, respectively \cite{thompsonFOXO3NFkBRelAProtein2015,websterTranscriptionalCrossTalk1999}.} 
NodeNotes: 
NodeMetaData}

NodeGate{
DiscreteLogic{
	NF_kB *= IKKa and not FoxO3 and not p53 
DiscreteLogic}
NodeGate}

InLink{
InputNode: IKKa
LinkEffect: Activation
LinkType: Indirect
LinkDescription: {\color{CadetBlue}\textit{IKK$\alpha$}, part of the \textit{IKK} complex, phosphorylates and degrades the inhibitory \textit{I$\kappa$B} proteins \cite{mitchellSignalingNFkBSystem2016}; an action that can be independent of the \textit{IKK$\beta$} subunit \cite{israelIKKComplexCentral2010}.} 
LinkNotes:
InLink} //IKKa

InLink{
InputNode: FoxO3
LinkEffect: Repression
LinkType: Inhibitory_Binding
LinkDescription: {\color{NavyBlue} \textit{FoxO3} binds and traps \textit{NF-$\kappa$B}' \textit{RelA} subunit in the cytosol \cite{thompsonFOXO3NFkBRelAProtein2015}. }
LinkNotes: 
InLink} //FoxO3

InLink{
InputNode: p53
LinkEffect: Repression
LinkType: Indirect
LinkDescription: {\color{NavyBlue}\textit{p53}-mediated inhibition of \textit{NF-$\kappa$B} is likely the result of their competition for a limited pool of \textit{p300/CBP complexes}, as they both require these transcriptional coactivators  \cite{websterTranscriptionalCrossTalk1999}. }
LinkNotes: 
InLink} //p53
Node} // NF_kB

Node{
NodeMetaData{
NodeName: Glycolysis
NodeGenes: 
NodeType: Process
NodeColor: #006666
NodeCoordinate: 1389.428571428571, 78.11941746252062
NodeDescription: {\color{NavyBlue} The \textit{Glycolysis} node represents the metabolic process by which cells bring in glucose from the extracellular environment and convert it into pyruvate \cite{bergjeremyBiochemistry2007}. As a step of this pathway reduces  NAD\textsuperscript{+} \cite{bergjeremyBiochemistry2007}, our model assumes that the \textit{Glycolysis} node turns on when there is extracelluar glucose and the \textit{NADp\_c} node representing cytosolic NAD\textsuperscript{+} is ON.}
NodeNotes: old: Aerobic_Glycolysis *= HIF1 and Myc and Glucose and not p53
NodeMetaData}

NodeGate{
DiscreteLogic{
	Glycolysis *= (Glucose and AKT_B and NADp_c) or Glycolysis_H
DiscreteLogic}
NodeGate}

InLink{
InputNode: Glucose
LinkEffect: Activation
LinkType: Complex_Process
LinkDescription: {\color{NavyBlue} \textit{Glycolysis} requires glucose uptake from the envrironment, which is converted to pyruvate in the cytosol \cite{bergjeremyBiochemistry2007}. }
LinkNotes: 
InLink} //Glucose

InLink{
InputNode: AKT_B
LinkEffect: Activation
LinkType: Indirect
LinkDescription:{\color{NavyBlue} \textit{Akt} increases glucose uptake by promoting \textit{Glut1} localization to the cell surface \cite{rathmellAktDirectedGlucoseMetabolism2003}, as well as glucose phosphorylation by increasing cellular hexokinase (\textit{HK2}) levels (this effect requires mTORC1 activity) \cite{robertsHexokinaseIIIntegrates2015}.}
LinkNotes: 
InLink} //AKT_B

InLink{
InputNode: NADp_c
LinkEffect: Activation
LinkType: Catalysis
LinkDescription: {\color{NavyBlue} NAD\textsuperscript{+} is converted to NADH at the glyceraldehyde 3-phosphate dehydrogenase (GAPDH) step of glycolysis \cite{bergjeremyBiochemistry2007}. Inhibition of \textit{NAMPT}, an enzyme essential for NAD\textsuperscript{+} biosynthesis leads to attenuation of glycolysis \cite{tanInhibitionNicotinamidePhosphoribosyltransferase2015}.}
LinkNotes: needed for the part of the process that gets to pyruvate, which is the part that makes ATP
InLink} //NADp_c

InLink{
InputNode: Glycolysis_H
LinkEffect: Activation
LinkType: Persistence
LinkDescription: {\color{NavyBlue} To keep our Boolean model conistent with the use of two nodes for three qualitatively distinct levels of glycolysis, \textit{Glycolysis\_H} = ON keeps this basal glycolisis node ON as well.}
LinkNotes: 
InLink} //Glycolysis_H
Node} // Glycolysis

Node{
NodeMetaData{
NodeName: Glycolysis_H
NodeGenes: 
NodeType: Process
NodeColor: #006666
NodeCoordinate: 1401.7379664611858, 272.244140625
NodeDescription: {\color{NavyBlue} The \textit{Glycolysis\_H} node represents incrased glycolysis characteristic of proliferative metabolism, driven by increased glucose uptake and enhanced glycolytic enzyme expression downstream of \textit{HIF1} (primarily under anaerobic conditions) or \textit{Myc} (in proliferating cells under aerobic conditions); further aider by \textit{ERK1/2}. In contrast, \textit{p53} activation limits glycolysis.}
NodeNotes: old: Aerobic_Glycolysis *= HIF1 and Myc and Glucose and not p53
NodeMetaData}

NodeGate{
DiscreteLogic{
	Glycolysis_H *= (HIF1 or Myc) and Glycolysis and Glucose and NADp_c and ERK and not p53
DiscreteLogic}
NodeGate}

InLink{
InputNode: HIF1
LinkEffect: Activation
LinkType: Transcription
LinkDescription: {\color{NavyBlue} Hypoxia-induced factor-1 or \textit{HIF-1$\alpha$} is a transcriptional inducer of nealry every step of glycolysis, including  \textit{GLUT1} to facilitate increased glucose import  \cite{yeungRolesP53MYC2008}.}
LinkNotes: 
InLink} //HIF1

InLink{
InputNode: Myc
LinkEffect: Activation
LinkType: Transcription
LinkDescription: {\color{NavyBlue} \textit{Myc} is a transcriptional inducer of nealry every step of glycolysis, including \textit{GLUT1/2/4} to facilitate increased glucose import  \cite{yeungRolesP53MYC2008}.}
LinkNotes: 
InLink} //Myc

InLink{
InputNode: Glycolysis
LinkEffect: Activation
LinkType: Persistence
LinkDescription: {\color{NavyBlue} We assume that basal \textit{Glycolysis} must be active before the \textit{Glycolysis\_H} node can turn on.}
LinkNotes: 
InLink} //Glycolysis

InLink{
InputNode: Glucose
LinkEffect: Activation
LinkType: Complex_Process
LinkDescription: {\color{NavyBlue} \textit{Glycolysis} requires glucose uptake from the envrironment, which is converted to pyruvate in the cytosol \cite{bergjeremyBiochemistry2007}. }
LinkNotes: 
InLink} //Glucose

InLink{
InputNode: NADp_c
LinkEffect: Activation
LinkType: Catalysis
LinkDescription: {\color{NavyBlue} NAD\textsuperscript{+} is converted to NADH at the glyceraldehyde 3-phosphate dehydrogenase (GAPDH) step of glycolysis \cite{bergjeremyBiochemistry2007}. Inhibition of \textit{NAMPT}, an enzyme essential for NAD\textsuperscript{+} biosynthesis leads to attenuation of glycolysis \cite{tanInhibitionNicotinamidePhosphoribosyltransferase2015}.}
LinkNotes: needed for the part of the process that gets to pyruvate, which is the part that makes ATP
InLink} //NADp_c

InLink{
InputNode: ERK
LinkEffect: Activation
LinkType: Indirect
LinkDescription: {\color{NavyBlue} \textit{ERK1/2} phosphorylate \textit{PKM2}, which aids the conversion of  PKM2 from a tetramer to a monomer. In the nucleus this monomer leds acts as a protein kinase that phosphorylates histone H3 to boost the transcription of \textit{c-Myc}, which then promotes glycolytic enzyme expression \cite{papaERKJNKPathways2019}.}
LinkNotes: 
InLink} //ERK

InLink{
InputNode: p53
LinkEffect: Repression
LinkType: Indirect
LinkDescription: {\color{NavyBlue} \textit{p53} slows down glycolysis by multiple mechanisms, including the attenuation of \textit{HIF-1$\alpha$} transactivation (moderate \textit{p53} activation), \textit{HIF-1$\alpha$} degradation (high \textit{p53}) \cite{schmidP300RelievesP53evoked2004}, and induction of the \textit{TIGAR} enzyme, which lowers fructose 2,6-bisphosphate step of glycolysis \cite{yeungRolesP53MYC2008}.}
LinkNotes: p53 attenuates HIF-1 transactivation by competing for p300, but high level of p53 degrades HIF-1a protein. A p53-inducible enzyme TIGAR (TP53-induced glycolysis and apoptosis reg- ulator) is a FBPase-2 which functions to lower fructose 2,6-bisphosphate levels, and thereby inhibit glycolysis by decreasing the activity of PFK-1 and enhancing the activity of FBPase-1
InLink} //p53
Node} // Glycolysis_H

Node{
NodeMetaData{
NodeName: NADp_c
NodeGenes: 
NodeType: Metabolite
NodeColor: #006666
NodeCoordinate: 1483.2142857142856, 138.11941746252063
NodeDescription:  {\color{NavyBlue} In mammalian cells intracellular NAD\textsuperscript{+} levels typically fall between 0.2 and 0.5 mM \cite{srivastavaEmergingTherapeuticRoles2016}. NAD\textsuperscript{+} is consumed by glycolysis but regenerated during pyruvate to lactate conversion (\textit{Fermentation} node in our model). In addition, we assume that mitochodtial NAD\textsuperscript{+} can replenish cytosolic NAD\textsuperscript{+} via the malate-aspartate shuttle \cite{borstMalateaspartateShuttleBorst2020}. }
NodeNotes: 
NodeMetaData}

NodeGate{
DiscreteLogic{
	NADp_c *= not Glycolysis_H or Fermentation or NADp_m
DiscreteLogic}
NodeGate}

InLink{
InputNode: Glycolysis_H
LinkEffect: Repression
LinkType: Catalysis
LinkDescription: {\color{NavyBlue} NAD\textsuperscript{+} is converted to NADH during the glyceraldehyde 3-phosphate dehydrogenase (GAPDH) step of glycolysis \cite{bergjeremyBiochemistry2007}, lowering cytosolic NAD\textsuperscript{+}.}
LinkNotes: 
InLink} //Glycolysis_H

InLink{
InputNode: Fermentation
LinkEffect: Activation
LinkType: Catalysis
LinkDescription: {\color{NavyBlue} When cells convert pyruvate into lactate rather than process it in the mitochodtia to drive the TCA cycle, the process uses NADH to regenerate NAD\textsuperscript{+} \cite{albertsMolecularBiologyCell2017,luengoIncreasedDemandNAD2021}.}
LinkNotes: 
InLink} //Fermentation

InLink{
InputNode: NADp_m
LinkEffect: Activation
LinkType: Localization
LinkDescription: {\color{NavyBlue} The malate–aspartate shuttle aids the translocaton of electrons produced during glycolysis across the mitochondrial inner membrane. Its net effect is to oxidize NADH in the cytosol to NAD+ (thus raising cytosolic NAD+ levels) at the expense of  reducing mitochondrial NAD+ to NADH \cite{borstMalateaspartateShuttleBorst2020}.}
LinkNotes: 
InLink} //NADp_m
Node} // NADp_c

Node{
NodeMetaData{
NodeName: Pyruvate
NodeGenes: 
NodeType: Metabolite
NodeColor: #006666
NodeCoordinate: 1406.5714285714282, 165.33056463445632
NodeDescription: {\color{NavyBlue} Intracellular pyruvate is the product of glycolysis \cite{albertsMolecularBiologyCell2017}. In addition, extracellular pyruvate can enter the cytosol via monocarboxylate transporters \cite{halestrapProtonlinkedMonocarboxylateTransporter1999}.}
NodeNotes: 
NodeMetaData}

NodeGate{
DiscreteLogic{
	Pyruvate *= Glycolysis or Glycolysis_H or Pyruvate_Ext
DiscreteLogic}
NodeGate}


InLink{
InputNode: Glycolysis
LinkEffect: Activation
LinkType: Complex_Process
LinkDescription: {\color{NavyBlue} Intracellular pyruvate is the product of glycolysis \cite{albertsMolecularBiologyCell2017}.}
LinkNotes: 
InLink} //Glycolysis

InLink{
InputNode: Glycolysis_H
LinkEffect: Activation
LinkType: Complex_Process
LinkDescription: {\color{NavyBlue} Intracellular pyruvate is the product of glycolysis \cite{albertsMolecularBiologyCell2017}.}
LinkNotes: 
InLink} //Glycolysis_H

InLink{
InputNode: Pyruvate_Ext
LinkEffect: Activation
LinkType: Localization
LinkDescription:  {\color{NavyBlue} Extracellular pyruvate enters the cytosol via monocarboxylate transporters \cite{halestrapProtonlinkedMonocarboxylateTransporter1999}.}
LinkNotes: 
InLink} //Pyruvate_Ext

Node} // Pyruvate

Node{
NodeMetaData{
NodeName: HIF1
NodeGenes: 3091, 15251, 29560
NodeType: TF_Protein
NodeColor: #006666
NodeCoordinate: 1353.7142857142853, 212.244140625
NodeDescription: {\color{NavyBlue} Hypoxia-inducible factor 1, \textit{HIF-1$\alpha$}, is induced under normoxic conditions by growth-promoting signals to drive the Warburg effect in proliferating cells. First, \textit{AKT}-mediated \textit{mTORC1} and its downtream targets (\textit{eIF4E}, \textit{S6K}) increase both transcription and translation of \textit{HIF-1$\alpha$} \cite{doddMTORC1DrivesHIF1a2015}. Second, transcriptional activity of \textit{HIF-1$\alpha$} is boosted my MAPK signaling through \textit{ERK}-mediated phosphorylation \cite{koukoulasERKSignalingControls2021}, while freed from \textit{GSK3$\beta$}-mediated degradation and \textit{FoxO3} binding by deactivation of these repressors downstream of \textit{PI3K/AKT} \cite{flugelGlycogenSynthaseKinase2007,emerlingPTENRegulatesP300dependent2008}. In contrast, \textit{p53} represses \textit{HIF-1$\alpha$}-mediated transactivation \cite{schmidP300RelievesP53evoked2004}. }
NodeNotes: ROS -->> ??? (via akt and or erk) --> HIF1   \cite{rabinovitchAMPKMaintainsCellular2017} 
NodeMetaData}

NodeGate{
DiscreteLogic{
	HIF1 *= mTORC1 and eIF4E and S6K and (ERK or not (GSK3 and FoxO3)) and not p53
//	HIF1 *= mTORC1 and (ERK or not (GSK3 and FoxO3)) and not p53
DiscreteLogic}
NodeGate}

InLink{
InputNode: mTORC1
LinkEffect: Activation
LinkType: Indirect
LinkDescription:  {\color{NavyBlue} \textit{mTORC1} activation downtream of \textit{AKT} increases \textit{HIF-1$\alpha$} protein expression \cite{laughnerHER2NeuSignaling2001} protein accumulation through enhanced \textit{STAT3} dependent transcription \cite{doddMTORC1DrivesHIF1a2015}.}
LinkNotes: 
InLink} //mTORC1
InLink{
InputNode: eIF4E
LinkEffect: Activation
LinkType: Translation
LinkDescription:  {\color{NavyBlue} \textit{mTORC1}-induced \textit{eIF4E} activation increases \textit{HIF-1$\alpha$} protein translation \cite{doddMTORC1DrivesHIF1a2015}.}
LinkNotes: 
InLink} //eIF4E
InLink{
InputNode: S6K
LinkEffect: Activation
LinkType: Translation
LinkDescription:  {\color{NavyBlue} \textit{mTORC1}-induced \textit{S6K} activation increases \textit{HIF-1$\alpha$} protein translation \cite{doddMTORC1DrivesHIF1a2015}.}
LinkNotes: 
InLink} //S6K
InLink{
InputNode: ERK
LinkEffect: Activation
LinkType: Phosphorylation
LinkDescription: {\color{NavyBlue} \textit{ERK}-mediated phosphorylation of \textit{HIF-1$\alpha$} regulates its physical interaction with \textit{NPM1}, a histone chaperone and chromatin remodeler. This interaction is increases \textit{HIF-1$\alpha$} targeting to hypoxia target genes and their transcriptional activation \cite{koukoulasERKSignalingControls2021}.}
LinkNotes: 
InLink} //ERK

InLink{
InputNode: GSK3
LinkEffect: Repression
LinkType: Phosphorylation
LinkDescription: {\color{NavyBlue} \textit{GSK3$\beta$} phosphorylates and destabolizes \textit{HIF-1$\alpha$}, independently of thye hypoxia sensor \textit{VHL} \cite{flugelGlycogenSynthaseKinase2007}.}
LinkNotes: 
InLink} //GSK3

InLink{
InputNode: FoxO3
LinkEffect: Repression
LinkType: Inhibitory_Binding
LinkDescription: {\color{NavyBlue} \textit{FoxO3} interferes with and reduces \textit{p300}-dependent \textit{HIF-1$\alpha$} transcription \cite{emerlingPTENRegulatesP300dependent2008}.}
LinkNotes: 
InLink} //FoxO3

InLink{
InputNode: p53
LinkEffect: Repression
LinkType: Indirect
LinkDescription: {\color{NavyBlue} Moderate \textit{p53} activation attenuates \textit{HIF-1$\alpha$} transactivation by competing for the shared \textit{p300} co-activator \cite{schmidP300RelievesP53evoked2004}.}
LinkNotes: 
InLink} //p53
Node} // HIF1

Node{
NodeMetaData{
NodeName: Fermentation
NodeGenes: 
NodeType: Process
NodeColor: #006666
NodeCoordinate: 1457.4999999999995, 341.7558593749999
NodeDescription: {\color{NavyBlue} In our model \textit{Fermentation} = ON represents high rates of pyruvate to lactate conversion. This requires \textit{ERK}-mediated phosphorylatiom of \textit{PKM2}, which decreases its enzymatic activity (required for estabolishing the metabolic fluxes of the Warbugr effect) and boosts the expression of glycolitic genes \cite{yangNuclearPKM2Regulates2013}. In additiom, \textit{Fermentation} turns ON with increased glycolysis and intracellular pyruvate, or in cells with access to extracellular pyruvate.}
NodeNotes: 
NodeMetaData}

NodeGate{
DiscreteLogic{
	Fermentation *= ERK and ((Glycolysis_H and Pyruvate) or Pyruvate_Ext)
DiscreteLogic}
NodeGate}

InLink{
InputNode: ERK
LinkEffect: Activation
LinkType: Indirect
LinkDescription:  {\color{NavyBlue} \textit{ERK}-mediated phosphorylatiom of \textit{PKM2} converts this enzyme from a tetramer to a monomer, decreasing its catalytic activity (observed to promote increased pyruvate to lactate conversion) and allowing it to localize to the nucleus where it aids the transcription of \textit{cyclin D1}, \textit{c-Myc}, and glycolytic enzymes \cite{yangNuclearPKM2Regulates2013}.}
LinkNotes:
InLink} //ERK

InLink{
InputNode: Glycolysis_H
LinkEffect: Activation
LinkType: Complex_Process
LinkDescription: {\color{NavyBlue} Increased glycolysis coupled with low-activity \textit{PKM2} drives the conversion of pyruvate to lactate \cite{yangNuclearPKM2Regulates2013}.}
LinkNotes: 
InLink} //Glycolysis_H

InLink{
InputNode: Pyruvate
LinkEffect: Activation
LinkType: Complex_Process
LinkDescription: {\color{NavyBlue} The \textit{Fermentation} node represents the conversion of pyruvate to lactate.}
LinkNotes: 
InLink} //Pyruvate

InLink{
InputNode: Pyruvate_Ext
LinkEffect: Activation
LinkType: Complex_Process
LinkDescription: {\color{NavyBlue} Extracellular pyruvate enters the cytosol via monocarboxylate transporters \cite{halestrapProtonlinkedMonocarboxylateTransporter1999}, where its excess can drive fermentation.}
LinkNotes: 
InLink} //Pyruvate_Ext
Node} // Fermentation


Node{
NodeMetaData{
NodeName: TCA_cycle
NodeGenes: 
NodeType: Process
NodeColor: #00ccff
NodeCoordinate: 1221.1976365118173, 448.6997233470864
NodeDescription: {\color{NavyBlue} The tricarboxylic acid (TCA) cycle, also known as the citric acid or Krebs (or Szent-Györgyi-Krebs) cycle, consists of a series of reactions driven by pyruvate-derived  acetyl-CoA. In eukaryotic cells, the TCA cycle occurs in the matrix of mitochondria. This cycle feeds the Electron Transport Chain (ETC) by transfering electrons to NAD\textsuperscript{+} carriers (thus using NAD\textsuperscript{+} to generate NADPH). The ETC, in turn, raises the $\Delta \Psi_M$. In our model we ommited an explicit ETC node, and linked the TCA cycle to $\Delta \Psi_M$ (\textit{TCA\_Cycle} $\longrightarrow$ \textit{MP\_High} and \textit{TCA\_Cycle} $\dashv$ \textit{MP\_Low}).}
NodeNotes: 
NodeMetaData}

NodeGate{
DiscreteLogic{
	TCA_cycle *= Pyruvate and (NADp_m or not MP_Low) and not (Unfused and mROS) and not cROS_H
DiscreteLogic}
NodeGate}

InLink{
InputNode: Pyruvate
LinkEffect: Activation
LinkType: Complex_Process
LinkDescription: {\color{NavyBlue} The TCA cycle is driven by pyruvate-derived acetyl-CoA.}
LinkNotes: 
InLink} //Pyruvate

InLink{
InputNode: NADp_m
LinkEffect: Activation
LinkType: Complex_Process
LinkDescription:  {\color{NavyBlue}  Two steps of the TCA cycle require NAD\textsuperscript{+} (mitochondrial NAD\textsuperscript{+} is represented in the model by \textit{NADp\_m}).}
LinkNotes: 
InLink} //NADp_m

InLink{
InputNode: MP_Low
LinkEffect: Repression
LinkType: Complex_Process
LinkDescription:  {\color{NavyBlue} The TCA cycle removes electrons from acetyl-CoA and transfers them to  carriers that bring them to the electron transport chain (ETC), which in turn generates the mitochondrial membrane potential. As the oxidized electron carriers required to continue to turn the cycle are regenerated by the ETC (e.g., NAD\textsuperscript{+}), we assume that the TCA cycle works normally if the $\Delta \Psi_M$ is not low, or the mitochondria still have NAD\textsuperscript{+}. }
LinkNotes: 
InLink} //MP_Low

InLink{
InputNode: Unfused
LinkEffect: Repression
LinkType: Complex_Process
LinkDescription: {\color{NavyBlue} Inhibition of fusion, such as \textit{Mfn2} knockdown, leads to fragmented mitochondria with reduced pyruvate, glucose and fatty acid oxidation, and reduces mitochondrial membrane potential \cite{pichCharcotMarieToothType2A2005}. Thus, we assume that unfused mitochondria negatively impact the TCA cycle. That said, experiments in cycling cells indicate that while the speed of the TCA cycle orcillates along with the cell cycle, the main change is an increased glucose-derived flux into TCA cycle in G1. Notably, the \textit{short-term} mitochondrial fragmentation during metaphase does not significantly alter the TCA cycle \cite{ahnTemporalFluxomicsReveals2017}. To model this lack of disruption, we assume that only unfused mitochondria with high mitochodtial ROS (a consequence of fission triggered by stressors such as hyperglycemic challenge \cite{picardMitochondrialMorphologyTransitions2013}) have significanly disrupted TCA cycles. }
LinkNotes:
InLink} //Unfused

InLink{
InputNode: mROS
LinkEffect: Repression
LinkType: Complex_Process
LinkDescription: {\color{NavyBlue} Mitochondrial ROS can compromose the TCA cycle by blocking two key enzymes \cite{bhardwajReactiveOxygenSpecies2020, nulton-perssonModulationMitochondrialFunction2001}. First, the enzyme aconitase, which catalyzes the conversion of citrate to isocitrate, is vulnerable to reactive oxygen and reactive nitrogen species \cite{cantuOxidativeInactivationMitochondrial2009}. Second, $\alpha$ ketoglutarate dehydrogenase catalyzes conversion of $\alpha$-ketoglutarate and coenzyme A to succinyl coA, converting NAD\textsuperscript{+} to NADH in the process. This enzyme also has reduced activity in the presence of ROS \cite{applegateReversibleInhibitionAlphaketoglutarate2008}.}
LinkNotes: 
InLink} //mROS

InLink{
InputNode: cROS_H
LinkEffect: Repression
LinkType: Complex_Process
LinkDescription: {\color{NavyBlue} H\textsubscript{2}O\textsubscript{2} exposure revealed that $\alpha$ ketoglutarate dehydrogenase (\textit{KGDH}), succinate dehydrogenase (\textit{SDH}), and aconitase were all inactivated by ROS \cite{nulton-perssonModulationMitochondrialFunction2001}.}
LinkNotes: 
InLink} //cROS_H
Node} // TCA_cycle

Node{
NodeMetaData{
NodeName: MFN1_2
NodeGenes: 55669, 67414, 192647, 9927, 170731, 64476
NodeType: GTPase
NodeColor: #00ccff
NodeCoordinate: 1090.6002444987773, 580.6524535834352
NodeDescription:  {\color{NavyBlue} The mitofusins \textit{MFN1} and \textit{MFN2} facilitate fusion of the outer mitochondrial membrane \cite{gaoMitochondrialFusionMachineries2021}. Their mRNA levels are increased by \textit{PGC-1}$\alpha$ and/or \textit{E2F1}. In contrast, low $\Delta \Psi_M$ on mitochondria subject to mitophagy triggers the activity of \textit{PINK1}, a kinase that recruits the ubiquitin E3 ligase \textit{Parkin} to target both \textit{MFN}s \cite{geggMitofusinMitofusinAre2010,jinPINK1ParkinmediatedMitophagy2012}. In our model, we assume that in the presence of low $\Delta \Psi_M$, high mitophagy and PINK1, \textit{E2F1} or \textit{PGC1} cannot accumulate sufficient \textit{MFN1} and \textit{MFN2} to upregulate them above their basal levels. Finally, \textit{Drp1} recruits the fission protein \textit{Fis1}, which binds to \textit{Mfn1/2} and directly  inhibits its GTPase activity \cite{yuHumanFis1Regulates2019}.}
NodeNotes: MFN1_2 *= ((PGC1 or E2F1) and not (Mitophagy_High and PINK1 and not Hyperfused_OM)) and not Drp1
NodeMetaData}

NodeGate{
DiscreteLogic{
	MFN1_2 *= (PGC1 or E2F1) and not (MP_Low and PINK1 and Mitophagy_High) and not Drp1
DiscreteLogic}
NodeGate}

InLink{
InputNode: PGC1
LinkEffect: Activation
LinkType: Transcription
LinkDescription: {\color{NavyBlue} \textit{PGC-1}$\alpha$ is a direct transcriptional inducer of both \textit{MFN1} \cite{martinRolePeroxisomeProliferatoractivated2014} and \textit{MFN2} \cite{cartoniMitofusinsERRalphaExpression2005,liesaMitochondrialFusionIncreased2008}  by co-activating the estrogen-related receptor $\alpha$.}
LinkNotes: 
InLink} //PGC1

InLink{
InputNode: E2F1
LinkEffect: Activation
LinkType: Transcription
LinkDescription: {\color{NavyBlue} \textit{E2F1} is a direct transcriptional inducer of \textit{MFN2} \cite{buchaE2F1ActivatesMFN22019}.}
LinkNotes: 
InLink} //E2F1

InLink{
InputNode: MP_Low
LinkEffect: Repression
LinkType: Complex_Process
LinkDescription: {\color{NavyBlue}Low $\Delta \Psi_M$ on mitochondria subject to mitophagy triggers the activity of the \textit{PINK1} kinase, which recruits the ubiquitin E3 ligase \textit{Parkin} to target both \textit{MFN}s \cite{geggMitofusinMitofusinAre2010,jinPINK1ParkinmediatedMitophagy2012}. }
LinkNotes: 
InLink} //MP_Low


InLink{
InputNode: Mitophagy_High
LinkEffect: Repression
LinkType: Complex_Process
LinkDescription: {\color{NavyBlue} Mitophagy triggers the activity of \textit{PINK1} kinase, which recruits the ubiquitin E3 ligase \textit{Parkin} to target both \textit{MFN}s \cite{jinPINK1ParkinmediatedMitophagy2012}. }
LinkNotes: 
InLink} //Mitophagy_High

InLink{
InputNode: PINK1
LinkEffect: Repression
LinkType: Degradation
LinkDescription: {\color{NavyBlue}Active \textit{PINK1} kinase recruits the ubiquitin E3 ligase \textit{Parkin} to target both \textit{MFN}s \cite{jinPINK1ParkinmediatedMitophagy2012}.}
LinkNotes: 
InLink} //PINK1

InLink{
InputNode: Drp1
LinkEffect: Repression
LinkType: Indirect
LinkDescription: {\color{NavyBlue}\textit{Drp1} recruits the fission protein \textit{Fis1}, which binds to \textit{Mfn1}, \textit{Mfn2}, and \textit{OPA1} and inhibits their GTPase activity, blocking the fusion machinery \cite{yuHumanFis1Regulates2019}.}
LinkNotes: 
InLink} //Drp1
Node} // MFN1_2

Node{
NodeMetaData{
NodeName: Hyperfused_OM
NodeGenes: 
NodeType: Macro_Structure
NodeColor: #00ccff
NodeCoordinate: 1298.9573873559202, 547.1524535834352
NodeDescription: {\color{NavyBlue}In mammalian cells, mitochondrial fusion is a two-step process in which outer mitochondrial membrane fusion is not always followed by inner membrane fusion \cite{songMitofusinsOPA1Mediate2009} (the latter is required for boosting the $\Delta \Psi$ of the fused structure \cite{westermannBioenergeticRoleMitochondrial2012}). Outer membrane fusion is driven by mitofusins  \textit{MFN1/2} \cite{songMitofusinsOPA1Mediate2009} and blocked by the fission factor \textit{Drp1}, as well as \textit{PINK1}-mediated strong mitophagy \cite{jinPINK1ParkinmediatedMitophagy2012}. In our model, a hyperfused state is also mutually exclusive with the fragmented state, represented by the \textit{Unfused} node.}
NodeNotes: 
NodeMetaData}

NodeGate{
DiscreteLogic{
	Hyperfused_OM *= MFN1_2 and not (Unfused or Drp1 or (PINK1 and Mitophagy_High)) 
DiscreteLogic}
NodeGate}

InLink{
InputNode: MFN1_2
LinkEffect: Activation
LinkType: Complex_Formation
LinkDescription: {\color{NavyBlue}\textit{MFN}s facilitate mitochondrial fusion \cite{griffinMolecularMechanismMitochondrial2006}. Specifically \textit{MFN1/2} facilitate outer mitochondrial membrane fusion, which can be uncoupled from inner membrane fusion in mammalian cells \cite{songMitofusinsOPA1Mediate2009}.}
LinkNotes: 
InLink} //MFN1_2
InLink{
InputNode: Unfused
LinkEffect: Repression
LinkType: Persistence
LinkDescription: {\color{NavyBlue}As we model three distinct overall mitochondrial morphology states with two Boolean nodes we set \textit{Unfused} = ON and \textit{Hyperfused\_OM} = ON to be mutually exclusive. Thus, a cell with \textit{Unfused} (fragmented) must pass through a normal (\textit{Unfused} = OFF and \textit{Hyperfused\_OM} = OFF) state before undergoing hyperfusion.}
LinkNotes: 
InLink} //Unfused

InLink{
InputNode: Drp1
LinkEffect: Repression
LinkType: Inhibitory_Binding
LinkDescription: {\color{NavyBlue}\textit{Drp1} is a main driver of mitochondrial fission \cite{huDrp1DependentMitochondrialFission2017}. When recruited to mitochondria, \textit{Drp1} dimers remodel the mitochondrial membrane, while \textit{Drp1} multimers promote its GTPase activity and induce fission \cite{macdonaldDimericEquilibriumIntermediate2014}.}
LinkNotes: 
InLink} //Drp1

InLink{
InputNode: PINK1
LinkEffect: Repression
LinkType: Complex_Process
LinkDescription: {\color{NavyBlue}Low $\Delta \Psi$ on mitochondria undergoing mitophagy triggers the activity of the \textit{PINK1} kinase, which recruits the ubiquitin E3 ligase \textit{Parkin} to target both \textit{MFN}s \cite{jinPINK1ParkinmediatedMitophagy2012}.}
LinkNotes: 
InLink} //PINK1

InLink{
InputNode: Mitophagy_High
LinkEffect: Repression
LinkType: Indirect
LinkDescription: {\color{NavyBlue} As \textit{MFN1/2} ubiquitinated in a \textit{PINK1/Parkin}-dependent manner upon induction of mitophagy \cite{geggMitofusinMitofusinAre2010}, here we assume that high levels of mitophagy locally block low-$\Delta \Psi_M$ mitochondria from undergoing \textit{MFN}-induced outer membrane fusion.}
LinkNotes: 
InLink} //Mitophagy_High
Node} // Hyperfused_OM

Node{
NodeMetaData{
NodeName: Hyperfused_IMOM
NodeGenes: 
NodeType: Macro_Structure
NodeColor: #00ccff
NodeCoordinate: 1344.6656770287573, 469.62062811512556
NodeDescription: {\color{NavyBlue} Fusion of the inner mitochondrial membrane requires outer membrane fusion maintained by \textit{MFN1/2}, but blocked by active \textit{Drp1} \cite{huDrp1DependentMitochondrialFission2017,macdonaldDimericEquilibriumIntermediate2014} or low $\Delta \Psi_M$ \cite{mishraProteolyticCleavageOpa12014}. In addition, we assume that cell-wide fragmentation of mitochodrtia needs to be resolved to a normal state before the transition to a connected hyperfused mitochondrial network.}
NodeNotes: 
NodeMetaData}

NodeGate{
DiscreteLogic{
	Hyperfused_IMOM *= Hyperfused_OM and MFN1_2 and not (MP_Low or Unfused or Drp1)
DiscreteLogic}
NodeGate}


InLink{
InputNode: Hyperfused_OM
LinkEffect: Activation
LinkType: Complex_Process
LinkDescription: {\color{NavyBlue} Fusion of the outer mitochondrial membrane, maintained by \textit{MFN1/2}, is required for \textit{Opa1} cleavage and activation, and is thus a prerequisite for inner membrane fusion \cite{mishraProteolyticCleavageOpa12014}.}
LinkNotes: 
InLink} //Hyperfused_OM


InLink{
InputNode: MFN1_2
LinkEffect: Activation
LinkType: Complex_Formation
LinkDescription: {\color{NavyBlue} Fusion of the outer mitochondrial membrane, maintained by \textit{MFN1/2}, is required for \textit{Opa1} cleavage and activation, and is thus a prerequisite for inner membrane fusion \cite{mishraProteolyticCleavageOpa12014}.}
LinkNotes: 
InLink} //MFN1_2

InLink{
InputNode: MP_Low
LinkEffect: Repression
LinkType: Inhibitory_Binding
LinkDescription: {\color{NavyBlue}\textit{Opa1} cleavage and activation requires OXPHOS-stimulated activation of \textit{Yme1L}, which cleaves \textit{Opa1} more efficiently under high OXPHOS conditions \cite{mishraProteolyticCleavageOpa12014}. We model this by requiring normal or high $\Delta \Psi_M$ as a condition of inner membrane hyperfusion. In contrast, outter membrane fusion is insensitive to $\Delta \Psi_M$ and OXPHOS \cite{mishraProteolyticCleavageOpa12014}.}
LinkNotes: 
InLink} //MP_Low

InLink{
InputNode: Drp1
LinkEffect: Repression
LinkType: Inhibitory_Binding
LinkDescription: {\color{NavyBlue}\textit{Drp1} is a main driver of mitochondrial fission \cite{huDrp1DependentMitochondrialFission2017,macdonaldDimericEquilibriumIntermediate2014} and thus counteracts both inner and outer membrane fusion.}
LinkNotes: 
InLink} //Drp1

InLink{
InputNode: Unfused
LinkEffect: Repression
LinkType: Persistence
LinkDescription: {\color{NavyBlue}As we model three distinct overall mitochondrial morphology states with two Boolean nodes, we set \textit{Unfused} = ON and \textit{Hyperfused\_OM} = ON to be mutually exclusive. Thus, a cell with \textit{Unfused} (fragmented) must pass through a normal (\textit{Unfused} = OFF and \textit{Hyperfused\_OM} = OFF) state before undergoing hyperfusion.}
LinkNotes: 
InLink} //Unfused
Node} // Hyperfused_IMOM

Node{
NodeMetaData{
NodeName: MP_High
NodeGenes: 
NodeType: Membrane_Potential
NodeColor: #00ccff
NodeCoordinate: 1368.1290604261262, 611.3745399730033
NodeDescription:  {\color{NavyBlue} The high $\Delta \Psi_M$ able to drive proliferation requires a funcioning TCA cycle / ETC, a hypefused network in which the inner membranes are also fused \cite{yaoMitochondrialFusionSupports2019, mitraHyperfusedMitochondrialState2009}, as well as the absence of excess mitochondrial, cytosolic, or external ROS \cite{zorovMitochondrialROSinducedROS2006}.} 
NodeNotes: 
NodeMetaData}

NodeGate{
DiscreteLogic{
	MP_High *= TCA_cycle and Hyperfused_IMOM and not (MP_Low or Unfused or mROS or cROS or cROS_H or ROS_Ext)
DiscreteLogic}
NodeGate}

InLink{
InputNode: TCA_cycle
LinkEffect: Activation
LinkType: Complex_Process
LinkDescription:  {\color{NavyBlue}The TCA cycle feeds the Electron Transport Chain (ETC) by transfering electrons to NAD\textsuperscript{+} carriers, and thus increases $\Delta \Psi_M$.}
LinkNotes: 
InLink} //TCA_cycle

InLink{
InputNode: Hyperfused_IMOM
LinkEffect: Activation
LinkType: Complex_Process
LinkDescription: {\color{NavyBlue}Mitochondrial inner membrane fusion raises the efficiency of OXPHOS and increases the network's $\Delta \Psi_M$ \cite{yaoMitochondrialFusionSupports2019}. We assume that the high $\Delta \Psi_M$ required for \textit{Cyclin E} accumulation and S-phase entry requires such hyperfusion \cite{mitraHyperfusedMitochondrialState2009}.}
LinkNotes: 
InLink} //Hyperfused_IMOM

InLink{
InputNode: MP_Low
LinkEffect: Repression
LinkType: Persistence
LinkDescription: {\color{NavyBlue}As we model three distinct overall $\Delta \Psi_M$ levels with two Boolean nodes, we set \textit{MP\_High} = ON and \textit{MP\_Low} = ON to be mutually exclusive. Thus, a cell with low $\Delta \Psi_M$ (\textit{MP\_Low}) must pass through a state with normal $\Delta \Psi_M$ (\textit{MP\_Low} = OFF and \textit{MP\_High} = OFF) before achieving high $\Delta \Psi_M$.}
LinkNotes: 
InLink} //MP_Low

InLink{
InputNode: Unfused
LinkEffect: Repression
LinkType: Complex_Process
LinkDescription: {\color{NavyBlue} As mitochondrial inner membrane fusion raises the efficiency of OXPHOS and increases the network's $\Delta \Psi_M$ \cite{yaoMitochondrialFusionSupports2019}, we assume that a cell with fragmented overall mitochondrial morphology cannot have high  $\Delta \Psi_M$.}
LinkNotes: 
InLink} //Unfused

InLink{
InputNode: mROS
LinkEffect: Repression
LinkType: Complex_Process
LinkDescription: {\color{NavyBlue} Exposing mitochondria to excessive oxidative stress can push them past a threshold that triggers the opening of the mitochondrial permeability transition (MPT) pore and/or the inner membrane anion channel (IMAC). This results in the simultaneous collapse of the $\Delta \Psi_M$, and a transient increased mitochondrial ROS generation by the ETC. This mitochondria-derived ROS can be released into cytosol, where it can trigger "Reactive Oxygen Species (ROS)-induced ROS release" (RIRR) in neighboring mitochondria \cite{zorovMitochondrialROSinducedROS2006}.}
LinkNotes: 
InLink} //mROS

InLink{
InputNode: cROS
LinkEffect: Repression
LinkType: Complex_Process
LinkDescription: {\color{NavyBlue} Excessive cytosolic ROS can push mitochondria past a threshold that triggers the opening of the MPT and/or the IMAC pore(s), which collapses the $\Delta \Psi_M$ \cite{zorovMitochondrialROSinducedROS2006}.}
LinkNotes: 
InLink} //cROS

InLink{
InputNode: cROS_H
LinkEffect: Repression
LinkType: Complex_Process
LinkDescription: {\color{NavyBlue} Excessive cytosolic ROS can push mitochondria past a threshold that triggers the opening of the MPT and/or the IMAC pore(s), which collapses the $\Delta \Psi_M$ \cite{zorovMitochondrialROSinducedROS2006}.}
LinkNotes: 
InLink} //cROS_H

InLink{
InputNode: ROS_Ext
LinkEffect: Repression
LinkType: Complex_Process
LinkDescription: {\color{NavyBlue} Excessive cytosolic ROS can push mitochondria past a threshold that triggers the opening of the MPT and/or the IMAC pore(s), which collapses the $\Delta \Psi_M$ \cite{zorovMitochondrialROSinducedROS2006}.}
LinkNotes: 
InLink} //ROS_Ext
Node} // MP_High

Node{
NodeMetaData{
NodeName: MP_Low
NodeGenes: 
NodeType: Membrane_Potential
NodeColor: #00ccff
NodeCoordinate: 1254.1002444987773, 637.6524535834352
NodeDescription: {\color{NavyBlue} Low $\Delta \Psi_M$ can arise from a variety of processes: i) permeabilization of the outter membrane by \textit{BAX/BAK} activation \cite{chenBakInsteadBax2021,xiangBAXinducedCellDeath1996} or by excessive cytosolic ROS \cite{zorovMitochondrialROSinducedROS2006},  ii) lack of mitochondrial NAD\textsuperscript{+}  and no ongoing generation by the TCA cycle, iii) unfused ROS-producing mitochondria \cite{chenDisruptionFusionResults2005}, iv) a hyperfused network barred from mitophagy \cite{dingMitophagyMechanismsPathophysiological2012} and damaged by ROS production, not mitigated by \textit{MnSOD} \cite{kokoszkaIncreasedMitochondrialOxidative2001} and \textit{SIRT3}  \cite{ahnRoleMitochondrialDeacetylase2008,liuSIRT3ProtectsHepatocytes2017}, or v) mitochondria with low $\Delta \Psi_M$ and high ROS production, not rescued by \textit{PGC-1}$\alpha$-mediated biogenesis along with high mitophagic flux \cite{chenPGC1aMediatedMitochondrialQuality2022}.}
NodeNotes: 	
NodeMetaData}

NodeGate{
DiscreteLogic{
	MP_Low *= BAX or BAK or cROS_H or (not MP_High and 
						(  (not TCA_cycle and NADp_m) 
						or (Unfused and mROS) 
						or (Hyperfused_OM and not Mitophagy_High and mROS and not (MnSOD and SIRT3)) 
						or (MP_Low and mROS and not (Mitophagy_High or PGC1))
						))
DiscreteLogic}
NodeGate}

InLink{
InputNode: BAK
LinkEffect: Activation
LinkType: Complex_Process
LinkDescription: {\color{NavyBlue} \textit{BAK} translocation to the mitochondrial membrane can induce the loss of $\Delta \Psi_M$ \cite{chenBakInsteadBax2021}.}
LinkNotes: 
InLink} //BAK

InLink{
InputNode: BAX
LinkEffect: Activation
LinkType: Complex_Process
LinkDescription: {\color{NavyBlue} \textit{BAX} translocation to the mitochondrial membrane can induce the loss of $\Delta \Psi_M$\cite{xiangBAXinducedCellDeath1996}.}
LinkNotes: 
InLink} //BAX

InLink{
InputNode: cROS_H
LinkEffect: Activation
LinkType: Complex_Process
LinkDescription: {\color{NavyBlue} Excessive cytosolic ROS can push mitochondria past a threshold that triggers the opening of the MPT and/or the IMAC pore(s), which collapses the $\Delta \Psi_M$ \cite{zorovMitochondrialROSinducedROS2006}. Over time, excessive ROS also damages mtDNA.}
LinkNotes: 
InLink} //cROS_H

InLink{
InputNode: MP_High
LinkEffect: Repression
LinkType: Persistence
LinkDescription: {\color{NavyBlue}As we model three distinct overall $\Delta \Psi_M$ levels with two Boolean nodes, we set \textit{MP\_Low} = ON and \textit{MP\_High} = ON to be mutually exclusive. Thus, a cell with high $\Delta \Psi_M$ (\textit{MP\_High}) must pass through a state with normal $\Delta \Psi_M$ (\textit{MP\_Low} = OFF and \textit{MP\_High} = OFF) before crashing to a low $\Delta \Psi_M$.}
LinkNotes: 
InLink} //MP_High

InLink{
InputNode: TCA_cycle
LinkEffect: Repression
LinkType: Complex_Process
LinkDescription: {\color{NavyBlue}The TCA cycle feeds the Electron Transport Chain (ETC) by transfering electrons to NAD\textsuperscript{+}. The ETC, in turn, raises $\Delta \Psi_M$. }
LinkNotes: 
InLink} //TCA_cycle

InLink{
InputNode: NADp_m
LinkEffect: Activation
LinkType: Complex_Process
LinkDescription: {\color{NavyBlue}As the ETC requires NADH to increase $\Delta \Psi_M$, high mitochondrial NAD\textsuperscript{+} in the \textit{absence} of ongoing TCA cycle flux is expected to crash  $\Delta \Psi_M$.}
LinkNotes: ETC needs NADH, so high NAD+ in the mito with no TCA to balance leads to low MMP
InLink} //NADp_m

InLink{
InputNode: Unfused
LinkEffect: Activation
LinkType: Complex_Process
LinkDescription: {\color{NavyBlue}Cells with severely fragmented mitochondrial generally have low $\Delta \Psi_M$, though there is some heterogeneity among individual mitochondria \cite{chenDisruptionFusionResults2005}.}
LinkNotes: 
InLink} //Unfused

InLink{
InputNode: mROS
LinkEffect: Activation
LinkType: Complex_Process
LinkDescription: {\color{NavyBlue} Exposing mitochondria to excessive oxidative stress can push them past a threshold that triggers the opening of the mitochondrial permeability transition (MPT) pore and/or the inner membrane anion channel (IMAC). This results in the simultaneous collapse of the $\Delta \Psi_M$, and a transient increased mitochondrial ROS generation by the ETC.}
LinkNotes: 
InLink} //mROS

InLink{
InputNode: Hyperfused_OM
LinkEffect: Activation
LinkType: Complex_Process
LinkDescription: {\color{NavyBlue}As fusion of the inner membrane is needed to raise the efficiency of OXPHOS in hyperfused mitochodtia \cite{yaoMitochondrialFusionSupports2019}, we assume that outer membrane fusion in mitochondria that generate excess ROS and cannot detoxify it with the aid of both \textit{MnSOD} and \textit{SIRT3} become incapable of sustaining normal $\Delta \Psi_M$.}
LinkNotes: 
InLink} //Hyperfused_OM

InLink{
InputNode: Mitophagy_High
LinkEffect: Repression
LinkType: Complex_Process
LinkDescription: {\color{NavyBlue}High levels of mitophagy can remove damaged mitochondria and aid the reestablishment of $\Delta \Psi_M$ within its nominal range \cite{dingMitophagyMechanismsPathophysiological2012}.}
LinkNotes: 
InLink} //Mitophagy_High

InLink{
InputNode: MnSOD
LinkEffect: Repression
LinkType: Complex_Process
LinkDescription: {\color{NavyBlue}\textit{MnSOD} detoxifies the superoxide anions ($O_{2}^{.-}$) generated by the ETC by converting them to $H_2O_2$, which is further reduced to water by \textit{Gpx-1}. Mitochondria from mice heterozygous for \textit{MnSOD} show increased proton leak, inhibition of respiration, and early and rapid accumulation of mitochondrial oxidative damage \cite{kokoszkaIncreasedMitochondrialOxidative2001}, while complete loss of \textit{MnSOD} is embryonic lethal \cite{liDilatedCardiomyopathyNeonatal1995}.} 
LinkNotes: 
InLink} //MnSOD

InLink{
InputNode: SIRT3
LinkEffect: Repression
LinkType: Complex_Process
LinkDescription: {\color{NavyBlue}\textit{SIRT3} activation increases oxidative phosphorylation \cite{ahnRoleMitochondrialDeacetylase2008}. It deacetylates several critical enzymes involved the TCA cycle (\textit{IDH2}) and OXPHOS (\textit{SDHB}, \textit{complex I}, \textit{II} and \textit{V}), boosting their activity \cite{liuSIRT3ProtectsHepatocytes2017}.}
LinkNotes: 
InLink} //SIRT3

InLink{
InputNode: MP_Low
LinkEffect: Activation
LinkType: Persistence
LinkDescription: {\color{NavyBlue}We assume that low $\Delta \Psi_M$ in mitochondria with excess mROS does not recover in the absence of high levels of mitophagy, or \textit{PGC-1}$\alpha$-mediated biogenesis.}
LinkNotes: 
InLink} //MP_Low

InLink{
InputNode: PGC1
LinkEffect: Repression
LinkType: Complex_Process
LinkDescription:  {\color{NavyBlue} \textit{PGC-1}$\alpha$ works together with \textit{NRF1/2} and mitochondrial transcription factor A (\textit{TFAM}) to increase mitochondrial biogenesis and boost mitochondrial energy metabolism \cite{chenPGC1aMediatedMitochondrialQuality2022}.}
LinkNotes: 
InLink} //PGC1
Node} // MP_Low

Node{
NodeMetaData{
NodeName: ATP_Low
NodeGenes: 
NodeType: Metabolite
NodeColor: #00ccff
NodeCoordinate: 1121.1002444987773, 763.6524535834352
NodeDescription: {\color{NavyBlue}The \textit{ATP\_Low} node in our model represents an ATP/ADP ratio required for avoiding necrotic cell death \cite{eguchiIntracellularATPLevels1997} (not modeled), but not sufficient to keep AMPK inactive. This requires ATP production by OXPHOS (i.e., at least normal $\Delta \Psi_M$), glycolysis coupled to fermentation, or autophagy coupled with \textit{PGC-1}$\alpha$ activity.}
NodeNotes: ideally: ATP_Low *= not MP_Low or (Glycolysis and Fermentation) or (Autophagy and PGC1)
NodeMetaData}

NodeGate{
DiscreteLogic{
	ATP_Low *= not MP_Low or (Glycolysis and Fermentation) or (Autophagy and PGC1)
DiscreteLogic}
NodeGate}

InLink{
InputNode: MP_Low
LinkEffect: Repression
LinkType: Complex_Process
LinkDescription: {\color{NavyBlue}We assume that mitochondria with cell-wide low $\Delta \Psi_M$ do not contribute to ATP production.}
LinkNotes: 
InLink} //MP_Low

InLink{
InputNode: Glycolysis
LinkEffect: Activation
LinkType: Complex_Process
LinkDescription: {\color{NavyBlue}In the absence of normal $\Delta \Psi_M$, glycolysis coupled with fermentation can support ATP production.}
LinkNotes: 
InLink} //Glycolysis
InLink{
InputNode: Fermentation
LinkEffect: Activation
LinkType: Complex_Process
LinkDescription: {\color{NavyBlue}In the absence of normal $\Delta \Psi_M$, glycolysis coupled with fermentation can support ATP production.}
LinkNotes: 
InLink} //Fermentation

InLink{
InputNode: Autophagy
LinkEffect: Activation
LinkType: Complex_Process
LinkDescription: {\color{NavyBlue} The process of autophagy breaks down existing cytoplasmic components to support ATP production under starvation \cite{lumAutophagyMetazoansCell2005,dikicMechanismMedicalImplications2018}.}
LinkNotes: 
InLink} //Autophagy

InLink{
InputNode: PGC1
LinkEffect: Activation
LinkType: Complex_Process
LinkDescription: {\color{NavyBlue}\textit{PGC-1}$\alpha$ induces mitochondrial biogenesis \cite{lehmanPeroxisomeProliferatoractivatedReceptor2000}, as well as mitochondrial fatty acid oxidation to boost ATP levels under fasting conditions \cite{gerhart-hinesMetabolicControlMuscle2007}.}
LinkNotes: 
InLink} //PGC1
Node} // ATP_Low

Node{
NodeMetaData{
NodeName: ATP
NodeGenes: 
NodeType: Metabolite
NodeColor: #00ccff
NodeCoordinate: 1191.1002444987773, 763.6524535834352
NodeDescription: {\color{NavyBlue}The \textit{ATP} node represents normal ATP/ADP ratios that keep AMPK inactive. While at least low ATP (\textit{ATP\_Low} node) is a prerequisite, maintaining nominal ATP levels also requires normal $\Delta \Psi_M$, or high levels of glycolysis coupled to fermentation.}
NodeNotes: 
NodeMetaData}

NodeGate{
DiscreteLogic{
	ATP *= ATP_Low and ((not MP_Low) or (Glycolysis_H and Fermentation))
DiscreteLogic}
NodeGate}

InLink{
InputNode: ATP_Low
LinkEffect: Activation
LinkType: Persistence
LinkDescription: {\color{NavyBlue}As the \textit{ATP} node represents normal ATP/ADP ratios, we designed the model suych that it cannot be ON while the node representing survival-level ATP (\textit{ATP\_Low}) is OFF.}
LinkNotes: 
InLink} //ATP_Low
InLink{
InputNode: MP_Low
LinkEffect: Repression
LinkType: Complex_Process
LinkDescription: {\color{NavyBlue}We assume that mitochondria with cell-wide low $\Delta \Psi_M$ do not contribute to ATP production.}
LinkNotes: 
InLink} //MP_Low
InLink{
InputNode: Glycolysis_H
LinkEffect: Activation
LinkType: Complex_Process
LinkDescription: {\color{NavyBlue}High levels of glycolysis coupled with fermentation can support normal ATP production.}
LinkNotes: 
InLink} //Glycolysis_H
InLink{
InputNode: Fermentation
LinkEffect: Activation
LinkType: Complex_Process
LinkDescription: {\color{NavyBlue}High levels of glycolysis coupled with fermentation can support normal ATP production.}
LinkNotes: 
InLink} //Fermentation
Node} // ATP

Node{
NodeMetaData{
NodeName: ATP_H
NodeGenes: 
NodeType: Metabolite
NodeColor: #00ccff
NodeCoordinate: 1267.6002444987773, 763.6524535834352
NodeDescription: {\color{NavyBlue}The \textit{ATP\_High} node represents the increased ATP/ADP ratios required to enter S-phase \cite{mitraHyperfusedMitochondrialState2009}. While at least normal ATP (\textit{ATP} node) is a prerequisite, maintaining high ATP levels also requires high $\Delta \Psi_M$ maintained by a hyperfused network of mitochondria \cite{mitraHyperfusedMitochondrialState2009}, or high levels of glycolysis coupled to fermentation supported by excess external pyruvate.}
NodeNotes: 
NodeMetaData}

NodeGate{
DiscreteLogic{
	ATP_H *= ATP and ((not MP_Low and MP_High and Hyperfused_IMOM) or (Glycolysis_H and Fermentation and Pyruvate_Ext))
DiscreteLogic}
NodeGate}

InLink{
InputNode: ATP
LinkEffect: Activation
LinkType: Persistence
LinkDescription: {\color{NavyBlue}As the \textit{ATP\_High} node represents high ATP/ADP ratios, we designed the model suych that it cannot be ON while the node representing normal ATP levels (\textit{ATP}) is OFF.}
LinkNotes: 
InLink} //ATP

InLink{
InputNode: MP_Low
LinkEffect: Repression
LinkType: Complex_Process
LinkDescription: {\color{NavyBlue}We assume that mitochondria with cell-wide low $\Delta \Psi_M$ do not contribute to ATP production.}
LinkNotes: 
InLink} //MP_Low
InLink{
InputNode: MP_High
LinkEffect: Activation
LinkType: Complex_Process
LinkDescription: {\color{NavyBlue}Cell-wide high $\Delta \Psi_M$ can produce the high ATP levels required for S-phase entry \cite{mitraHyperfusedMitochondrialState2009}.}
LinkNotes: 
InLink} //MP_High

InLink{
InputNode: Hyperfused_IMOM
LinkEffect: Activation
LinkType: Complex_Process
LinkDescription:  {\color{NavyBlue}A hyperfused mitochondrial state is required for the elevated ATP production leading to S-phase entry \cite{mitraHyperfusedMitochondrialState2009}. As inner membrane fusion does not occur at low $\Delta \Psi_M$ and helps raise $\Delta \Psi_M$ \cite{yaoMitochondrialFusionSupports2019}, we assume this hyperfusion invovles both membranes.}
LinkNotes: 
InLink} //Hyperfused_IMOM

InLink{
InputNode: Glycolysis_H
LinkEffect: Activation
LinkType: Complex_Process
LinkDescription: {\color{NavyBlue} Culturing cells with compromised mitochondria in excess pyruvate rescues cell cycle progression \cite{wileyMitochondrialDysfunctionInduces2016a}. We assume that conversion of excess pyruvate to lactate can maintain the cytosolic NAD\textsuperscript{+}/NADH ratios required to support high levels of glycolysis, which in turn can raise ATP levels to promote S-phase entry even in teh absence of high $\Delta \Psi_M$. }  
LinkNotes: 
InLink} //Glycolysis_H

InLink{
InputNode: Fermentation
LinkEffect: Activation
LinkType: Complex_Process
LinkDescription: {\color{NavyBlue} The conversion of pyruvate to lactate regenerates cytosolic  NAD\textsuperscript{+}, required to maintain high rates of glycolysis. When mitochondrial NAD\textsuperscript{+} production (NADH use) is compromised by the lack of an active ETC, the cell's NADH shuttles saturate and fermentation is used to regenerate NAD\textsuperscript{+} \cite{wangSaturationMitochondrialNADH2022}.}
LinkNotes: 
InLink} //Fermentation

InLink{
InputNode: Pyruvate_Ext
LinkEffect: Activation
LinkType: Complex_Process
LinkDescription: {\color{NavyBlue} Culturing cells with compromised mitochondria in excess pyruvate rescues cell cycle progression \cite{wileyMitochondrialDysfunctionInduces2016a}, presumably by allowing rapid NAD\textsuperscript{+}  generation to support high levels of glycolysis.}
LinkNotes: 
InLink} //Pyruvate_Ext
Node} // ATP_H

Node{
NodeMetaData{
NodeName: AMPK
NodeGenes: 5562, 5563, 105787, 108079, 65248, 78975
NodeType: Kinase
NodeColor: #00ccff
NodeCoordinate: 1054.1002444987773, 727.6524535834352
NodeDescription: {\color{NavyBlue} The cellular energy sensor AMP-activated protein kinase (\textit{AMPK}) is activated by AMP binding in cells with low ATP/AMP ratios, leading to its allosteric activation and Thr172 phosphorylation by \textit{LKB1} kinase \cite{chaubeAMPKKeyRegulator2016,herzigAMPKGuardianMetabolism2018}. Thus, we assume  \textit{AMPK} blocked by high ATP levels or high $\Delta \Psi_M$, while the lack of normal ATP levels activates it. In addition, mitochondrial and cellular ROS was also shown to activate \textit{AMPK}, promoting its antioxidant functions\cite{rabinovitchAMPKMaintainsCellular2017}.}
NodeNotes: 
NodeMetaData}

NodeGate{
DiscreteLogic{
	AMPK *= not (ATP_H or MP_High) and (not ATP or mROS or cROS or cROS_H)
DiscreteLogic}
NodeGate}

InLink{
InputNode: ATP_H
LinkEffect: Repression
LinkType: Indirect
LinkDescription: {\color{NavyBlue}High ATP to AMP rations inhibit AMP binding to \textit{AMPK}, blocking its allosteric activation and Thr172 phosphorylation \cite{rossDifferentialRegulationAMP2016}.}
LinkNotes: 
InLink} //ATP_H

InLink{
InputNode: MP_High
LinkEffect: Repression
LinkType: Indirect
LinkDescription: {\color{NavyBlue}High $\Delta \Psi_M$ can block \textit{AMPK} localized to the mitochondrial outer membrane via a localized ATP boost \cite{drakeMitochondrialocalizedAMPKResponds2021}.}
LinkNotes:
InLink} //MP_High

InLink{
InputNode: ATP
LinkEffect: Repression
LinkType: Indirect
LinkDescription: {\color{NavyBlue}We assume that nominal ATP to AMP rations keep AMP binding to \textit{AMPK} low, blocking its allosteric activation and Thr172 phosphorylation \cite{rossDifferentialRegulationAMP2016}.}
LinkNotes: 
InLink} //ATP

InLink{
InputNode: mROS
LinkEffect: Activation
LinkType: Localization
LinkDescription:  {\color{NavyBlue}Mitochondrial ROS was shown to directly activate \textit{AMPK}, triggering a \textit{PGC-1}$\alpha$-dependent antioxidant response to limit mitochondrial ROS \cite{rabinovitchAMPKMaintainsCellular2017}.} 
LinkNotes: 
InLink} //mROS

InLink{
InputNode: cROS
LinkEffect: Activation
LinkType: Indirect
LinkDescription:{\color{NavyBlue}Cells cultured in Trolox, an antioxidant that reduces cellular ROS levels displayed reduced AMPK activation (Thr172 phosphorylation) \cite{rabinovitchAMPKMaintainsCellular2017}.}
LinkNotes: 
InLink} //cROS

InLink{
InputNode: cROS_H
LinkEffect: Activation
LinkType: Indirect
LinkDescription:{\color{NavyBlue}Cells cultured in Trolox, an antioxidant that reduces cellular ROS levels displayed reduced AMPK activation (Thr172 phosphorylation) \cite{rabinovitchAMPKMaintainsCellular2017}.}
LinkNotes: 
InLink} //cROS_H
Node} // AMPK

Node{
NodeMetaData{
NodeName: PGC1
NodeGenes: 10891, 19017, 83516
NodeType: TF_Protein
NodeColor: #00ccff
NodeCoordinate: 1161.1002444987773, 659.6524535834352
NodeDescription: {\color{NavyBlue} Peroxisome proliferator-activated receptor-gamma coactivator \textit{PGC-1}$\alpha$ is a transcription coactivator with key roles in the regulation of energy metabolism and antioxidant response \cite{liangPGC1alphaKeyRegulator2006}. In our model, activation of \textit{PGC-1}$\alpha$ requires \textit{AMPK}, or a joint boost from \textit{mTORC1} \cite{cunninghamMTORControlsMitochondrial2007} and \textit{SIRT3} deacetylation \cite{liuSIRT3ProtectsHepatocytes2017}. (Note that we choose to omit \textit{mTORC1}-mediated \textit{PGC-1}$\alpha$  activation, as this would force our model to activate \textit{MFN1/2} any time \textit{mTORC1} was active, a response that does not match observed cell behavior. Overall, it appears that \textit{mTORC1} balances the induction of mitochondrial biogenesis downstream of \textit{PGC-1}$\alpha$ with increased fission, rendering the network more dynamic but not hyperfused.) } 
NodeNotes:  For non-MiDAS senescence: ATM -> AKT -> mROTC1 -> PGC1 -> mROS seems critical for senescence \cite{correia-meloMitochondriaAreRequired2016}.  	PGC1 *= AMPK or (mTORC1 and SIRT3) does NOT work, hyperfusion through G2 and late unfused in M.
NodeMetaData}

NodeGate{
DiscreteLogic{
	PGC1 *= AMPK
DiscreteLogic}
NodeGate}

InLink{
InputNode: AMPK
LinkEffect: Activation
LinkType: Indirect
LinkDescription:  {\color{NavyBlue}Increased AMPK levels increase  \textit{PGC-1}$\alpha$ mRNA and protein levels \cite{suwaEffectsChronicAICAR2003,teradaEffectsLowintensityProlonged2002}.}
LinkNotes: 
InLink} //AMPK
/*
InLink{
InputNode: mTORC1
LinkEffect: Activation
LinkType: Indirect
LinkDescription: {\color{NavyBlue} The \textit{mTORC1} complex binds to and activates \textit{YY1}, whichnin turn interacts with and is coactivated by \textit{PGC-1}$\alpha$ in an \textit{mTORC1}-dependent manner. Indeed, \textit{YY1} is required for rapamycin-dependent repression of mitochondrial gene expression and in respiration induced by  \textit{PGC-1}$\alpha$ \cite{cunninghamMTORControlsMitochondrial2007}.}
LinkNotes: 
InLink} //mTORC1

InLink{
InputNode: SIRT3
LinkEffect: Activation
LinkType: Deacetylation
LinkDescription: {\color{NavyBlue} \textit{SIRT3} deacetylates and activates textit{PGC-1}$\alpha$ \cite{liuSIRT3ProtectsHepatocytes2017}.}
LinkNotes: 
InLink} //SIRT3
*/
Node} // PGC1

Node{
NodeMetaData{
NodeName: SIRT3
NodeGenes: 23410, 64384, 293615
NodeType: Enzyme
NodeColor: #00ccff
NodeCoordinate: 1332.6002444987773, 747.6524535834352
NodeDescription: {\color{NavyBlue} The mitochondrial NAD-dependent deacetylase \textit{SIRT3} helps maintain ATP levels by regulating mitochondrial electron transport \cite{ahnRoleMitochondrialDeacetylase2008}, boosting antioxidant responses via deacetylaiton of \textit{MnSOD}, \textit{NRF2} and \textit{PGC-1}$\alpha$ (which also promotes mitochondrial biogenesis) \cite{liuSIRT3ProtectsHepatocytes2017}. In our model, \textit{SIRT3} activation requires mitochondrial NAD\textsuperscript{+} and either \textit{PGC-1}$\alpha$-mediated transcription \cite{kongSirtuinNewTarget2010} or mitochondrial hyperfusion with at least nominal $\Delta \Psi_M$. (Note that we do not model the localized homeostatic role of \textit{SIRT3}, where it its activity is locally boosted by the lowering of $\Delta \Psi_M$ in order cause rapid deacetylation of matrix proteins to recover membrane potential \cite{yangMitochondrialSirtuinNetwork2016}. This effect, however, implicitly requires no drastic loss of mitochodtial NAD\textsuperscript{+}, and thus cannot be a lasting condition.)} 
NodeNotes: 
NodeMetaData}

NodeGate{
DiscreteLogic{
	SIRT3 *= NADp_m and (PGC1 or (Hyperfused_IMOM and not MP_Low))
DiscreteLogic}
NodeGate}

InLink{
InputNode: NADp_m
LinkEffect: Activation
LinkType: Catalysis
LinkDescription: {\color{NavyBlue} \textit{SIRT3} activity requires mitochondrial NAD\textsuperscript{+} \cite{ahnRoleMitochondrialDeacetylase2008}.}
LinkNotes: 
InLink} //NADp_m

InLink{
InputNode: PGC1
LinkEffect: Activation
LinkType: Transcription
LinkDescription: {\color{NavyBlue}\textit{PGC-1}$\alpha$ is a direct transcriptional inducer of \textit{SIRT3} \cite{kongSirtuinNewTarget2010}.}
LinkNotes: 
InLink} //PGC1

InLink{
InputNode: Hyperfused_IMOM
LinkEffect: Activation
LinkType: Complex_Process
LinkDescription: {\color{NavyBlue}In the absence of a \textit{PGC-1}$\alpha$-mediated increase in \textit{SIRT3} levels, we assume that a hyperfused mitochondrial network with strong ETC activity and at least normal $\Delta \Psi_M$ are required to keep mitochondrial NAD\textsuperscript{+} levels high for sustained \textit{SIRT3} activity.}
LinkNotes: 
InLink} //Hyperfused_IMOM

InLink{
InputNode: MP_Low
LinkEffect: Repression
LinkType: Complex_Process
LinkDescription: {\color{NavyBlue}In the absence of a \textit{PGC-1}$\alpha$-mediated increase in \textit{SIRT3} levels, we assume that a hyperfused mitochondrial network with strong ETC activity and at least normal $\Delta \Psi_M$ are required to keep mitochondrial NAD\textsuperscript{+} levels high for sustained \textit{SIRT3} activity.}
LinkNotes: 
InLink} //MP_Low
Node} // SIRT3

Node{
NodeMetaData{
NodeName: PINK1
NodeGenes: 65018, 68943, 298575
NodeType: Kinase
NodeColor: #00ccff
NodeCoordinate: 1135.5288159273487, 703.6524535834352
NodeDescription: {\color{NavyBlue}PTEN-induced putative kinase 1 \textit{PINK1} phosphorylates ubiquitin to activate the ubiquitin ligase \textit{Parkin}, which builds ubiquitin chains on mitochondrial outer membrane proteins to initiate mitophagy \cite{lazarouUbiquitinKinasePINK12015}. \textit{PINK1} is activated by mitochondrial membrane depolarization \cite{kondapalliPINK1ActivatedMitochondrial2012}, while its transcriptional activation (for increased levels of mitophagy modeled here) is induced by \textit{NF-$\kappa$B} or \textit{FoxO1/3} \cite{bartolomeMTORC1RegulatesBoth2017,meiFOXO3adependentRegulationPink12009}.}
NodeNotes: 
NodeMetaData}

NodeGate{
DiscreteLogic{
	PINK1 *= MP_Low and (NF_kB or FoxO1 or FoxO3) 
DiscreteLogic}
NodeGate}

InLink{
InputNode: MP_Low
LinkEffect: Activation
LinkType: Indirect
LinkDescription: {\color{NavyBlue}\textit{PINK1} is activated by mitochondrial membrane depolarization and stimulates Parkin E3 ligase activity by phosphorylating it at Ser65 \cite{kondapalliPINK1ActivatedMitochondrial2012}.}
LinkNotes: 
InLink} //MP_Low

InLink{
InputNode: NF_kB
LinkEffect: Activation
LinkType: Transcription
LinkDescription: {\color{NavyBlue}\textit{NF-$\kappa$B} is a direct transcriptional inducer of \textit{PINK1}\cite{duanUpregulationHumanPINK12014}.}
LinkNotes: 
InLink} //NF_kB

InLink{
InputNode: FoxO1
LinkEffect: Activation
LinkType: Transcription
LinkDescription: {\color{NavyBlue}\textit{FoxO1} is a transcriptional inducer of \textit{PINK1} \cite{bartolomeMTORC1RegulatesBoth2017}.}
LinkNotes: 
InLink} //FoxO1
InLink{
InputNode: FoxO3
LinkEffect: Activation
LinkType: Transcription
LinkDescription: {\color{NavyBlue}\textit{FoxO3} is a transcriptional inducer of \textit{PINK1} \cite{meiFOXO3adependentRegulationPink12009}.}
LinkNotes: 
InLink} //FoxO3

Node} // PINK1

Node{
NodeMetaData{
NodeName: Mitophagy_High
NodeGenes: 
NodeType: Process
NodeColor: #00ccff
NodeCoordinate: 1054.1002444987773, 657.6524535834352
NodeDescription: {\color{NavyBlue}In out model, high (above-basal) mitophagy requires either \textit{PINK1/Parkin} \cite{lazarouUbiquitinKinasePINK12015} or \textit{Drp1} activation \cite{tongRoleDrp1Mitophagy2020}, lack of cell-wide hyperfusion of the outer mitochondrial membrane, either \textit{AMPK} \cite{seabrightAMPKActivationInduces2020} or low  $\Delta \Psi_M$ \cite{kubliMitochondriaMitophagyYin2012}, and transcriptional upregulation of autophagy/mitophagy components by \textit{FoxO1/3} \cite{chengFoxOTranscriptionFactors2022} or \textit{mTORC1} inhibition \cite{bartolomeMTORC1RegulatesBoth2017}. Finally, \textit{Caspase 8} blocks high mitophagy by inhibiting \textit{Parkin} \cite{lanCRISPRDCas9MediatedParkin2021}.}
NodeNotes: 
NodeMetaData}

NodeGate{
DiscreteLogic{
	Mitophagy_High *= (PINK1 or Drp1) and not Hyperfused_OM and (AMPK or MP_Low) and (FoxO3 or FoxO1 or not mTORC1) and not Casp8
DiscreteLogic}
NodeGate}

InLink{
InputNode: PINK1
LinkEffect: Activation
LinkType: Indirect
LinkDescription: {\color{NavyBlue}\textit{PINK1} phosphorylates ubiquitin to activate \textit{Parkin}, which tags mitochondrial outer membrane proteins with ubiquitin chains to initiate mitophagy \cite{lazarouUbiquitinKinasePINK12015}.}
LinkNotes: 
InLink} //PINK1
InLink{
InputNode: Drp1
LinkEffect: Activation
LinkType: Indirect
LinkDescription: {\color{NavyBlue}In addition to \textit{PINK1/Parkin}, mitophagy can also be initiated by \textit{Drp1} \cite{tongRoleDrp1Mitophagy2020}.}
LinkNotes: Kageyama et al. proposed the existence of two types of mitophagy in the heart and neurons, namely Drp1-dependent mitophagy and Parkin-dependent mitophagy, which synergistically maintain mitochondrial homeostasis [47]. In their model, Parkin-dependent mitophagy becomes more critical for the maintenance of mitochondrial respiratory function in the absence of Drp1-dependent mitophagy. In theory, Parkin-dependent mitophagy should use Drp1-independent mitochondrial fission when depolarized mitochondria are separated [56].  PMC7545744
InLink} //Drp1
InLink{
InputNode: Hyperfused_OM
LinkEffect: Repression
LinkType: Indirect
LinkDescription: {\color{NavyBlue}mitochondrial hyperfusion in the absence of \textit{Drp1}-mediated fission protects mitochondria from autophagosomal degradation \cite{ramboldTubularNetworkFormation2011,ramboldTogetherWeAre2011}.}
LinkNotes: 
InLink} //Hyperfused_OM
InLink{
InputNode: AMPK
LinkEffect: Activation
LinkType: Indirect
LinkDescription:  {\color{NavyBlue}\textit{AMPK} promotes mitophagy by enhancing mitochondrial fission (\textit{MFF} phosphorylation) and autophagosomal engulfment (\textit{TBK1} activation). This effect does not require \textit{PINK1/Parkin} \cite{seabrightAMPKActivationInduces2020}.}
LinkNotes: 
InLink} //AMPK
InLink{
InputNode: MP_Low
LinkEffect: Activation
LinkType: Indirect
LinkDescription: {\color{NavyBlue} Loss of $\Delta \Psi_M$ rapidly recruits \textit{Parkin} from the cytosol to mitochondria, boosting mitophagy \cite{kubliMitochondriaMitophagyYin2012}.}
LinkNotes: 
InLink} //MP_Low
InLink{
InputNode: FoxO1
LinkEffect: Activation
LinkType: Indirect
LinkDescription:  {\color{NavyBlue} \textit{FoxO1/3} regulate both ubiquitin-dependent and receptor-mediated mitophagy by upregulating \textit{PINK1} and \textit{Bnip3/Bnip3L}, respectively. In addition,  \textit{FoxO1/3} induce genes involved in each stage of autophagosome formation, including initiation (e.g. \textit{Ulk1/Ulk2}), nucleation (e.g. \textit{Becn1}, \textit{Atg14}, and \textit{Pi3kIII}), elongation (e.g. \textit{Map1lc3b}, \textit{Gabarapl},\textit{Atg4/5/12}), and fusion (e.g. \textit{Tfeb} and \textit{Rab7}) \cite{chengFoxOTranscriptionFactors2022}.  }
LinkNotes: 
InLink} //FoxO1
InLink{
InputNode: FoxO3
LinkEffect: Activation
LinkType: Indirect
LinkDescription:  {\color{NavyBlue} \textit{FoxO1/3} regulate both ubiquitin-dependent and receptor-mediated mitophagy, as well as each stage of autophagosome formation \cite{chengFoxOTranscriptionFactors2022}. }
LinkNotes:
InLink} //FoxO3

InLink{
InputNode: mTORC1
LinkEffect: Repression
LinkType: Indirect
LinkDescription: {\color{NavyBlue}Constitutively active \textit{mTORC1} in \textit{TSC2}-/- cells impairs mitophagy, while its inhibition reestablishes it \cite{bartolomeMTORC1RegulatesBoth2017}.}
LinkNotes:
InLink} //mTORC1
InLink{
InputNode: Casp8
LinkEffect: Repression
LinkType: Indirect
LinkDescription: {\color{NavyBlue}\textit{Caspase 8} cleaves and inhibits \textit{Parkin} during apoptosis, a key player in the initiation of mitophagy \cite{kahnsCaspase1Caspase8Cleave2003}. Decreased \textit{Parkin} levels block mitophagy and enhance apoptosis \cite{lanCRISPRDCas9MediatedParkin2021}.}
LinkNotes: 
InLink} //Casp8
Node} // Mitophagy_High

Node{
NodeMetaData{
NodeName: Drp1
NodeGenes: 10059, 74006, 114114
NodeType: GTPase
NodeColor: #00ccff
NodeCoordinate: 1082.1002444987773, 512.6524535834352
NodeDescription: {\color{NavyBlue}Dynamin-related protein 1 \textit{Drp1} is required for mitochondrial fission \cite{tongRoleDrp1Mitophagy2020}. \textit{Drp1} is recruited to the mitochondrial outer membrane by several stimuli, including apoptosis (via \textit{BIK}-mediated recruitment \cite{germainEndoplasmicReticulumBIK2005} and \textit{BAK/BAX}-mediated retention \cite{wasiakBaxBakPromote2007}), \textit{Cdk1/Cyclin B}-induced mitotic phosphorylation \cite{taguchiMitoticPhosphorylationDynaminrelated2007} counteracted by \textit{APC/C\textsuperscript{Cdh1}} \cite{hornRegulationMitochondrialMorphology2011,toyamaMetabolismAMPactivatedProtein2016}, or low $\Delta \Psi_M$ \cite{jonesThresholdTransmembranePotential2017} coupled to mitophagy \cite{hanPINK1PhosphorylatesDrp1S6162020,koyanoParkinmediatedUbiquitylationRedistributes2019,tokuyamaProtectiveRolesMITOL2022} and aided by \textit{AMPK}  \cite{duAMPKActivationAlleviates2022}. In contrast,  \textit{p53} inhibits \textit{Drp1} activity \cite{kimP53RegulatesMitochondrial2020}.}
NodeNotes: 
NodeMetaData}

NodeGate{
DiscreteLogic{
		Drp1 *=  (BIK and (BAK or BAX)) or (not p53 and ((CyclinB and Cdk1 and not Cdh1) or (AMPK and not MFN1_2) or (MP_Low and PINK1 and Mitophagy_High))) 
DiscreteLogic}
NodeGate}

InLink{
InputNode: BIK
LinkEffect: Activation
LinkType: Indirect
LinkDescription:  {\color{NavyBlue}\textit{BIK} activates the transmission of Ca(2+) to the mitochondria from the ER, which in turn recruits \textit{Drp1} to the mitochondrial surface \cite{germainEndoplasmicReticulumBIK2005}.}
LinkNotes: 
InLink} //BIK
InLink{
InputNode: BAK
LinkEffect: Activation
LinkType: Indirect
LinkDescription: {\color{NavyBlue}\textit{BAK} translocation to the mitochondria increases mitochondria-bound \textit{Drp1} by sumoylation of \textit{Drp1}, which subsequently accumulates on mitochondrial membranes after the completion of fission, but before the initiation of cytochrome C release \cite{wasiakBaxBakPromote2007}. }
LinkNotes: 
InLink} //BAK

InLink{
InputNode: BAX
LinkEffect: Activation
LinkType: Localization
LinkDescription:  {\color{NavyBlue}\textit{BAX} translocation to the mitochondria increases mitochondria-bound \textit{Drp1} by sumoylation of \textit{Drp1}, which subsequently accumulates on mitochondrial membranes after the completion of fission, but before the initiation of cytochrome C release \cite{wasiakBaxBakPromote2007}. }
LinkNotes: 
InLink} //BAX

InLink{
InputNode: p53
LinkEffect: Repression
LinkType: Indirect
LinkDescription: {\color{NavyBlue} \textit{p53} increased inhibitory phosphorylation of \textit{Drp1} at Ser637, an effect mediated by Protein kinase A but did not require increases \textit{p21} \cite{kimP53RegulatesMitochondrial2020}.}
LinkNotes: 
InLink} //p53

InLink{
InputNode: CyclinB
LinkEffect: Activation
LinkType: Phosphorylation
LinkDescription: {\color{NavyBlue}\textit{Drp1} is phosphorylated on Ser585 by \textit{Cdk1/Cyclin B} complexes on during mitosis, which is required for effective mitochondrial fragmentation during mitosis \cite{taguchiMitoticPhosphorylationDynaminrelated2007}.}
LinkNotes:  
InLink} //CyclinB

InLink{
InputNode: Cdk1
LinkEffect: Activation
LinkType: Phosphorylation
LinkDescription: {\color{NavyBlue}\textit{Drp1} is phosphorylated on Ser585 by \textit{Cdk1/Cyclin B} complexes on during mitosis, which is required for effective mitochondrial fragmentation during mitosis \cite{taguchiMitoticPhosphorylationDynaminrelated2007}.}
LinkNotes: 
InLink} //Cdk1

InLink{
InputNode: Cdh1
LinkEffect: Repression
LinkType: Degradation
LinkDescription: {\color{NavyBlue}At the end of mitosis, \textit{APC/C\textsuperscript{Cdh1}} ubiquitylates \textit{Drp1}, leading to its degradation \cite{hornRegulationMitochondrialMorphology2011,toyamaMetabolismAMPactivatedProtein2016}. }
LinkNotes: 
InLink} //Cdh1

InLink{
InputNode: AMPK
LinkEffect: Activation
LinkType: Indirect
LinkDescription: {\color{NavyBlue}Under energy stress, \textit{AMPK} phosphorylates \textit{DRP1}'s mitochondrial outer-membrane receptor, fission factor \textit{MFF}, aiding the translocation of \textit{DRP1} from the cytosol to the mitochondrial membrane \cite{toyamaMetabolismAMPactivatedProtein2016}. That said, the long-term indirect effects of sustained \textit{AMPK} activation likely counteract the rapid fragmentation caused by this event, as \textit{AMPK} activation was also linked to a shift in \textit{Drp1} phosphorylation from Ser616, which accelerated its recruitment to the mitochondrial membrane, to Ser637, which hinders it \cite{duAMPKActivationAlleviates2022}.}
LinkNotes: 
InLink} //AMPK

InLink{
InputNode: MP_Low
LinkEffect: Activation
LinkType: Indirect
LinkDescription: {\color{NavyBlue}\textit{Drp1} recruitment to damaged mitochondria is mediated by a $\Delta \Psi_M$ 'tipping point', below which mitochondria with functional \textit{Drp1} undergo rapid fission \cite{jonesThresholdTransmembranePotential2017}.}
LinkNotes: 
InLink} //MP_Low

InLink{
InputNode: PINK1
LinkEffect: Activation
LinkType: Phosphorylation
LinkDescription: {\color{NavyBlue}\textit{PINK1} directly phosphorylates \textit{Drp1} on S616, which accelerated its recruitment to the mitochondrial membrane \cite{hanPINK1PhosphorylatesDrp1S6162020}. }
LinkNotes: 
InLink} //PINK1

InLink{
InputNode: Mitophagy_High
LinkEffect: Activation
LinkType: Indirect
LinkDescription:  {\color{NavyBlue} Mitophagy results in the translocation of mitochondrial E3 ubiquitin ligase \textit{MITOL/March5} from depolarized mitochondria to peroxisomes \cite{koyanoParkinmediatedUbiquitylationRedistributes2019}. This potentiates  \textit{Drp1} function, as \textit{MITOL/March5} mediates \textit{Drp1} clearance from the mitochondrial membrane via by outer mitochondrial membrane-associated degradation (OMMAD) \cite{tokuyamaProtectiveRolesMITOL2022}.}
LinkNotes:
InLink} //Mitophagy_High

InLink{
InputNode: MFN1_2
LinkEffect: Repression
LinkType: Indirect
LinkDescription:  {\color{NavyBlue} We assume that in the absence of additional influences beyond \textit{AMPK}-mediated \textit{Drp1} activation, high levels of \textit{MDN1/2} balance out increased \textit{Drp1} activity.}
LinkNotes:
InLink} //MFN1_2
Node} // Drp1

Node{
NodeMetaData{
NodeName: Unfused
NodeGenes: 
NodeType: Macro_Structure
NodeColor: #00ccff
NodeCoordinate: 1165.1002444987773, 493.6524535834352
NodeDescription: {\color{NavyBlue} Our model captures overall (cell-wide) mitochondrial morphology in three stages. First, the fragmented state is represented by the \textit{Unfused} = ON node state. Second, the "normal" morphology of a quiescent cell is represented by \textit{Unfused} = OFF and \textit{Hyperfused\_OM} = OFF, while the third, hyperfused state is marked by \textit{Hyperfused\_OM} = ON. (We further distinguish between outer membrane vs. outer and inner membrane fusion).}
NodeNotes: 
NodeMetaData}

NodeGate{
DiscreteLogic{
	Unfused *= not Hyperfused_OM and ((Drp1 and not (MFN1_2 and Mitophagy_High)) or BAK or BAX)
DiscreteLogic}
NodeGate}

InLink{
InputNode: Hyperfused_OM
LinkEffect: Repression
LinkType: Persistence
LinkDescription: {\color{NavyBlue}As we model three distinct overall mitochondrial morphology states with two Boolean nodes, we set \textit{Unfused} = ON and \textit{Hyperfused\_OM} = ON to be mutually exclusive. Thus, a cell with hyperfused mitochondria must pass through a normal (\textit{Unfused} = OFF and \textit{Hyperfused\_OM} = OFF) state before fully fragmenting.}
LinkNotes: 
InLink} //Hyperfused_OM

InLink{
InputNode: Drp1
LinkEffect: Activation
LinkType: Complex_Process
LinkDescription: {\color{NavyBlue}\textit{Drp1} is required for mitochondrial fission \cite{tongRoleDrp1Mitophagy2020}.}
LinkNotes: 
InLink} //Drp1

InLink{
InputNode: MFN1_2
LinkEffect: Repression
LinkType: Complex_Process
LinkDescription: {\color{NavyBlue}\textit{MFN1/2} promote mitochondrial fusion, thus reducing the fraction of unfused mitochondria \cite{songMitofusinsOPA1Mediate2009}.}
LinkNotes: 
InLink} //MFN1_2

InLink{
InputNode: Mitophagy_High
LinkEffect: Repression
LinkType: Degradation
LinkDescription: {\color{NavyBlue}As mitophagy targets fragmented and damaged mitochondria, we assume that high levels of mitophagy act to reduce the fraction of unfused, damaged mitochondria.}
LinkNotes: 
InLink} //Mitophagy_High

InLink{
InputNode: BAK
LinkEffect: Activation
LinkType: Indirect
LinkDescription: {\color{NavyBlue}During \textit{BAK/BAX}-dependent apoptosis, the mitochondrial network undergoes extensive fragmentation even in \textit{DRP1}-null cells \cite{yuRegulationMammalianMitochondrial2020}. Thus, we assume that \textit{BAK/BAX} alone can drive excessive fragmentation.}
LinkNotes: 
InLink} //BAK

InLink{
InputNode: BAX
LinkEffect: Activation
LinkType: Indirect
LinkDescription: {\color{NavyBlue}During \textit{BAK/BAX}-dependent apoptosis, the mitochondrial network undergoes extensive fragmentation even in \textit{DRP1}-null cells \cite{yuRegulationMammalianMitochondrial2020}. Thus, we assume that \textit{BAK/BAX} alone can drive excessive fragmentation.}
LinkNotes: 
InLink} //BAX
Node} // Unfused

Node{
NodeMetaData{
NodeName: mROS
NodeGenes: 
NodeType: Metabolite
NodeColor: #00ccff
NodeCoordinate: 1165.1002444987773, 576.6524535834352
NodeDescription: {\color{NavyBlue}Mitochondria are the main site of cellular ROS production \cite{murphyHowMitochondriaProduce2009}. In our model, we assume that this production exceeds the normal parameters of healthy mitochondrial function (including healthy proliferation) if one of the following conditions hold: i) cytosolic ROS levels are very high \cite{coughlanRAGEinducedCytosolicROS2009}, ii) the mitochondrial network is fragmented (cell-wide) and is either missing both \textit{MnSOD} and \textit{SIRT3}, or has undergone \textit{BAK/BAX}-mediated mitochondrial outer membrane permeabilization (MOMP)  \cite{yuIncreasedProductionReactive2006,jezekImpactMitochondrialFissionStimulated2021,kokoszkaIncreasedMitochondrialOxidative2001,liuSIRT3ProtectsHepatocytes2017,garcia-perezBidinducedMitochondrialMembrane2012,linActivationCaseinKinase2017}; iii) $\Delta \Psi_M$ is low, not counteracted by ongoing high mitophagy coupled with mitochondrial biogenesis (requiring \textit{PGC-1}$\alpha$ activity), or by increased antioxidant \textit{MnSOD} or \textit{SIRT3} activity \cite{miwaMitochondrialDysfunctionCell2022a,leeImpairedMitophagyInduces2023,ahmadImpairedMitophagyLeads2015,rius-perezPGC1aInflammationOxidative2020}; iv) the mitochondrial network is hyperfused, with either high $\Delta \Psi_M$ (higher ROS production by the ETC) \cite{korshunovHighProtonicPotential1997} or dysnfunctionally low $\Delta \Psi_M$ \cite{passosFeedbackP21Reactive2010,miwaMitochondrialDysfunctionCell2022a}; both in the absence of the joint mitigating effects of increased \textit{MnSOD} and \textit{SIRT3} activity. }
NodeNotes: 
NodeMetaData}

NodeGate{
DiscreteLogic{
	mROS *= cROS_H      or (Unfused and (not (MnSOD or SIRT3) or MP_Low or BAK or BAX)) 
//						or (MP_Low and not ((Mitophagy_High and PGC1) or MnSOD or SIRT3)) 
						or (MP_Low and not (PGC1 and (Mitophagy_High or MnSOD or SIRT3))) 
						or (Hyperfused_OM and ((MP_High or mROS) and not (MnSOD and SIRT3)))
DiscreteLogic}
NodeGate}

InLink{
InputNode: cROS_H
LinkEffect: Activation
LinkType: Complex_Process
LinkDescription: {\color{NavyBlue}High levels of cytosolic ROS (e.g. hydrogen peroxide) can damage the ETC by triggering a mitochondrial permeability transition, which leads to mitochondrial complex I deficiency. As a result, the damaged ETC produces more superoxide \cite{coughlanRAGEinducedCytosolicROS2009}. }
LinkNotes: 
InLink} //cROS_H

InLink{
InputNode: Unfused
LinkEffect: Activation
LinkType: Complex_Process
LinkDescription: {\color{NavyBlue}Mitochondrial fragmentation mediated by fission increases ROS production \cite{yuIncreasedProductionReactive2006,jezekImpactMitochondrialFissionStimulated2021}.}
LinkNotes: 
InLink} //Unfused

InLink{
InputNode: MnSOD
LinkEffect: Repression
LinkType: Catalysis
LinkDescription:  {\color{NavyBlue}\textit{MnSOD} transforms the toxic superoxide generated by the mitochondrial ETC into hydrogen peroxide (further transformed to water by catalase) and diatomic oxygen \cite{kokoszkaIncreasedMitochondrialOxidative2001}, and thus it is required for lowering mitochondrial ROS.}
LinkNotes: 
InLink} //MnSOD

InLink{
InputNode: SIRT3
LinkEffect: Repression
LinkType: Indirect
LinkDescription:  {\color{NavyBlue}\textit{SIRT3} boosts mitochondrial antioxidant responses by deacetylating components of the ETC to reduce ROS generation \cite{ahnRoleMitochondrialDeacetylase2008}, as well as indirectly via deacetylaiton of \textit{MnSOD}, \textit{NRF2} and \textit{PGC-1}$\alpha$ (which also promotes mitochondrial biogenesis) \cite{liuSIRT3ProtectsHepatocytes2017}.}
LinkNotes: 
InLink} //SIRT3

InLink{
InputNode: BAK
LinkEffect: Activation
LinkType: Complex_Process
LinkDescription:  {\color{NavyBlue}\textit{SIRT3} Mitochondrial outer membrane permeabilization (MOMP) by oligomerization of \textit{BAK/BAX} was shown to increase ROS (superoxide) release along with Cytochrome C \cite{garcia-perezBidinducedMitochondrialMembrane2012,linActivationCaseinKinase2017}. }
LinkNotes:
InLink} //BAK

InLink{
InputNode: BAX
LinkEffect: Activation
LinkType: Complex_Process
LinkDescription:  {\color{NavyBlue}\textit{SIRT3} Mitochondrial outer membrane permeabilization (MOMP) by oligomerization of \textit{BAK/BAX} was shown to increase ROS (superoxide) release along with Cytochrome C \cite{garcia-perezBidinducedMitochondrialMembrane2012,linActivationCaseinKinase2017}. }
LinkNotes: 
InLink} //BAX

InLink{
InputNode: MP_Low
LinkEffect: Activation
LinkType: Complex_Process
LinkDescription: {\color{NavyBlue} Mitochondrial dysfunction, or the inability to maintain normal $\Delta \Psi_M$, is  associated with increased mitochondrial ROS production \cite{passosFeedbackP21Reactive2010,miwaMitochondrialDysfunctionCell2022a}. (Note that \textit{transient} $\Delta \Psi_M$ reduction can shift the electron transport chain (ETC) into a more oxidized state and can temporarily reduce ROS production, but sustained cell-wide low $\Delta \Psi_M$ appears to increase mROS \cite{miwaMitochondrialDysfunctionCell2022a}.) }
LinkNotes: 
InLink} //MP_Low

InLink{
InputNode: Mitophagy_High
LinkEffect: Repression
LinkType: Complex_Process
LinkDescription: {\color{NavyBlue}As mitophagy targets damaged and dysfunctional mitochondria, high levels of mitophagy can lower overall mROS generation by selectively clearing the most prominent ROS producers \cite{leeImpairedMitophagyInduces2023,ahmadImpairedMitophagyLeads2015}. }
LinkNotes: 
InLink} //Mitophagy_High

InLink{
InputNode: PGC1
LinkEffect: Repression
LinkType: Complex_Process
LinkDescription: {\color{NavyBlue}\textit{PGC-1}$\alpha$ is a master transcriptional regulator of mitochondrial biogenesis, oxidative phosphorylation and reactive oxygen species detoxification \cite{rius-perezPGC1aInflammationOxidative2020}. \textit{PGC-1}$\alpha$ regulates the expression of mitochondrial antioxidant genes (\textit{MnSOD}, catalase, peroxiredoxin 3 and 5, uncoupling protein 2, thioredoxin 2, and thioredoxin reductase) and lowers mROS production \cite{chenPGC1aMediatedMitochondrialQuality2022, liangPGC1alphaKeyRegulator2006}.}  
LinkNotes: 
InLink} //PGC1

InLink{
InputNode: Hyperfused_OM
LinkEffect: Activation
LinkType: Complex_Process
LinkDescription: {\color{NavyBlue}Hyperfused mitochondria can produce excess ROS under two conditions. First, if $\Delta \Psi_M$ is very high (G1/S transition), the ETC produces excess ROS that must be counterbalanced by ROS scavenging enzymes (\textit{MnSOD}, catalase, peroxiredoxins, thioredoxins, and thioredoxin reductases) \cite{korshunovHighProtonicPotential1997}. Alternately, mROS is maintained if $\Delta \Psi_M$ is very low \cite{passosFeedbackP21Reactive2010,miwaMitochondrialDysfunctionCell2022a}, the mitochondrial network is already producing excess mROS, and the inner membrane cannot fuse to boost $\Delta \Psi_M$ \cite{mishraProteolyticCleavageOpa12014}.}
LinkNotes: 
InLink} //Hyperfused_OM

InLink{
InputNode: MP_High
LinkEffect: Activation
LinkType: Complex_Process
LinkDescription: {\color{NavyBlue}High $\Delta \Psi_M$ above a certain threshold ($\sim$ 140 mV) dramatically increases increase H\textsubscript{2}O\textsubscript{2} production \cite{korshunovHighProtonicPotential1997}.}
LinkNotes: 
InLink} //MP_High

InLink{
InputNode: mROS
LinkEffect: Activation
LinkType: Persistence
LinkDescription: {\color{NavyBlue} mROS damages ETC components, leading to dysfunction and further mROS generation. Moreover, exposing mitochondria to excessive oxidative stress can push them past a threshold that triggers the opening of the mitochondrial permeability transition (MPT) pore and/or the inner membrane anion channel (IMAC). This results in the simultaneous collapse of the $\Delta \Psi_M$, and a transient increased mitochondrial ROS generation by the ETC. This mitochondria-derived ROS can be released into cytosol, where it can trigger "Reactive Oxygen Species (ROS)-induced ROS release" (RIRR) in neighboring mitochondria \cite{zorovMitochondrialROSinducedROS2006}.}
LinkNotes: 
InLink} //mROS

Node} // mROS

Node{
NodeMetaData{
NodeName: NADp_m
NodeGenes: 
NodeType: Metabolite
NodeColor: #00ccff
NodeCoordinate: 1354.1002444987773, 692.6524535834352
NodeDescription:  {\color{NavyBlue} Mitochodtial NAD\textsuperscript{+} is consumed by the TCA cycle and generated by the ETC \cite{martinez-reyesMitochondrialTCACycle2020}. Thus, mitochondrial NAD\textsuperscript{+} in our model turns off if the TCA cycle is functional but the ETC is not (represented by \textit{MP\_Low} = ON). Along these lines, maintaining it requires no mROS damage to the ETC \cite{bastinDownregulationMitochondrialComplex2023}, and either high $\Delta \Psi_M$ \cite{martinez-reyesMitochondrialTCACycle2020} or normal cytosolic NAD\textsuperscript{+}. Alternatively, we assume that the presence of excess pyruvate can raise the cytosolic pool of NAD\textsuperscript{+} to the point where the malate-aspartate shuttle slows to a halt \cite{borstMalateaspartateShuttleBorst2020}, allowing mitochodria to recover their NAD\textsuperscript{+} levels. }
NodeNotes: when we include NAMPT:   NADp_m *= (not (TCA_cycle and MP_Low) and (MP_High or (NADp_c and (not mROS or NAMPT)))) or (Pyruvate_Ext and NADp_c)
NodeMetaData}

NodeGate{
DiscreteLogic{
	NADp_m *= (not (TCA_cycle and MP_Low) and (MP_High or (NADp_c and not mROS))) or (Pyruvate_Ext and NADp_c)
DiscreteLogic}
NodeGate}

InLink{
InputNode: TCA_cycle
LinkEffect: Repression
LinkType: Indirect
LinkDescription: {\color{NavyBlue} The TCA cycle consumes NAD\textsuperscript{+} to generate NADH, which in turn carries eletrons to the ETC \cite{martinez-reyesMitochondrialTCACycle2020}.}
LinkNotes: 
InLink} //TCA_cycle

InLink{
InputNode: MP_Low
LinkEffect: Repression
LinkType: Indirect
LinkDescription:  {\color{NavyBlue} The ETC's Complex I regenerates mitochondrial NAD\textsuperscript{+} as it pumps an electron into the intermembranespace to increase the $\Delta \Psi_M$ \cite{martinez-reyesMitochondrialTCACycle2020}. We assume that the ETC is not working effectively in cells with low $\Delta \Psi_M$.}
LinkNotes: 
InLink} //MP_Low
InLink{
InputNode: MP_High
LinkEffect: Activation
LinkType: Localization
LinkDescription:  {\color{NavyBlue} The ETC's Complex I regenerates mitochondrial NAD\textsuperscript{+} as it pumps an electron into the intermembranespace to increase the $\Delta \Psi_M$ \cite{martinez-reyesMitochondrialTCACycle2020}. Thus, high $\Delta \Psi_M$ generation is coupled with mitochondrial NAD\textsuperscript{+} production.}
LinkNotes: ETC overboard
InLink} //MP_High

InLink{
InputNode: NADp_c
LinkEffect: Activation
LinkType: Localization
LinkDescription:  {\color{NavyBlue} As the net effect of the malate-aspartate shuttle is to oxydise cytosolic NADH to NAD\textsuperscript{+} at the expence of reducing mitochondrial NAD\textsuperscript{+} to NADH, this shuttle runs one-way: it replenishes cytosolic NAD\textsuperscript{+} from the mitochodrial pool. Here we assume that if the cytosolic levels are high, the shuttle works slowly and allows mitochodrial NAD\textsuperscript{+} levels to build up by de novo production of NAD\textsuperscript{+} \cite{vanlindenSubcellularDistributionNAD2015}.}
LinkNotes: 
InLink} //NADp_c

InLink{
InputNode: mROS
LinkEffect: Repression
LinkType: Indirect
LinkDescription: {\color{NavyBlue} mROS damages ETC compontents as well as mitochodrial DNA, blocking their ability to regenerate NAD\textsuperscript{+} used up by the TCA cycle. Damage to Complex I in particular lowers mitochodrial NAD\textsuperscript{+}, which in turn blocks deacetlylation of \textit{MnSOD} and further increases mROS \cite{bastinDownregulationMitochondrialComplex2023}.}
LinkNotes: 
InLink} //mROS
InLink{
InputNode: Pyruvate_Ext
LinkEffect: Activation
LinkType: Indirect
LinkDescription: {\color{NavyBlue} We assume that the increased pyruvate to lactate conversion triggered by access to external pyruvate increases cytosolic NAD\textsuperscript{+} levels, allowign the malate-aspartate shuttle to slow and help mitochodrial NAD\textsuperscript{+} levels to build up by de novo production of NAD\textsuperscript{+} \cite{vanlindenSubcellularDistributionNAD2015}.}
LinkNotes: 
InLink} //Pyruvate_Ext
Node} // NADp_m

Node{
NodeMetaData{
NodeName: p21
NodeGenes: 12575, 1026, 114851
NodeType: Protein
NodeColor: blue
NodeCoordinate: 936.9285714285713, 512.244140625
NodeDescription: In this model, the \textit{p21} node corresponds to nuclear p21 in cells with relatively high basal \textit{p21} activity. \textit{p21} activity and or localization can be lowered by loss of \textit{FoxO} mediated transcription (see \textit{p21\textsubscript{mRNA}} node) and via feedback from \textit{Cyclin E/Cdk2} \cite{overtonBasalP21Controls2014}.
NodeNotes: to eliminater weird stalled G1/S with high cyclinE, try 		p21 *= p21_mRNA and (not CyclinE or p53) and not Casp3 
NodeMetaData}

NodeGate{
DiscreteLogic{
	p21 *= p21_mRNA and (not CyclinE or p53) and not Casp3
DiscreteLogic}
NodeGate}

InLink{
InputNode: p21_mRNA
LinkEffect: Activation
LinkType: Translation
LinkDescription: \textit{p21} protein activity requires the presence of \textit{p21} transcription.
LinkNotes: 
InLink} //p21_mRNA

InLink{
InputNode: p53
LinkEffect: Activation
LinkType: Transcription
LinkDescription: \textit{p53}-mediated transcription of \textit{p21} raises its levels sufficiently to override its repression by \textit{Cdk2/Cyclin E}, resetting the switch to a high \textit{p21}/low \textit{Cdk2} state \cite{zalzaliCDK2TranscriptionalRepression2015}.
LinkNotes: 
InLink} //p53


InLink{
InputNode: CyclinE
LinkEffect: Repression
LinkType: Degradation
LinkDescription: \textit{p21}  and \textit{Cyclin E/Cdk2} form a positive (double-negative) feedback loop in which \textit{Cyclin E/Cdk2} activates the \textit{SCF/Skp2} complex responsible for the degradation of \textit{Cyclin E/Cdk2}-bound, phosphorylated \textit{p21} \cite{luUbiquitylationProteasomalDegradation2010}. \textit{p21}, in turn, not only blocks \textit{Cyclin E/Cdk2} activity, but it also inhibits \textit{Cyclin D1}. Thus, \textit{p21} interferes with the mitogen signal that turns on \textit{Cyclin E} in the first place. In quiescent cells with high basal \textit{p21} levels, this positive feedback renders cell cycle entry stochastic \cite{overtonBasalP21Controls2014}.
LinkNotes: 
InLink} //CyclinE

InLink{
InputNode: Casp3
LinkEffect: Repression
LinkType: Proteolysis
LinkDescription: \textit{Caspase 3} cleaves and deactivates \textit{p21} \cite{gervaisCleavageCDKInhibitor1998}.
LinkNotes: 
InLink} //Casp3
Node} // p21

Node{
NodeMetaData{
NodeName: pRB
NodeGenes: 5925, 19645, 24708
NodeType: TF_Protein
NodeColor: blue
NodeCoordinate: 871.9285714285713, 512.244140625
NodeDescription: \textit{pRB} is active in the absence of \textit{Caspase 3}, \textit{Cyclin D1}, \textit{Cyclin A}, and \textit{Cyclin E}. In addition, \textit{pRB} maintains its activity when active \textit{p27\textsuperscript{Kip1}} counteracts the effects of \textit{Cyclin E} \cite{coqueret2003new,harbour1999cdk,Novak:2004MammalianCellCycle,taya1997rb}.
NodeNotes: 
NodeMetaData}

NodeGate{
DiscreteLogic{
	pRB *= (p27Kip1 or not CyclinE) and not (CyclinD1 or CyclinA or Casp3) 
DiscreteLogic}
NodeGate}

InLink{
InputNode: p27Kip1
LinkEffect: Activation
LinkType: Complex_Process
LinkDescription: Active \textit{p27\textsuperscript{Kip1}} can counteract the inhibitory effects of active \textit{CyclinE/Cdk2} complexes \cite{coqueret2003new}.
LinkNotes: 
InLink} //p27Kip1

InLink{
InputNode: CyclinE
LinkEffect: Repression
LinkType: Phosphorylation
LinkDescription: \textit{Cyclin E/Cdk2} complexes bind and phosphorylate \textit{RB}, inhibiting its activity \cite{hinds1992regulation,Novak:2004MammalianCellCycle}.
LinkNotes: 
InLink} //CyclinE

InLink{
InputNode: CyclinD1
LinkEffect: Repression
LinkType: Phosphorylation
LinkDescription: \textit{Cyclin D1/Cdk4,6} complexes bind and phosphorylate \textit{RB}, inhibiting its activity \cite{kato1993direct,ewen1993functional,Novak:2004MammalianCellCycle}.
LinkNotes: 
InLink} //CyclinD1

InLink{
InputNode: CyclinA
LinkEffect: Repression
LinkType: Phosphorylation
LinkDescription: \textit{Cyclin A/Cdk1,2} complexes phosphorylate and deactivate \textit{RB} \cite{harbour1999cdk}.
LinkNotes: 
InLink} //CyclinA

InLink{
InputNode: Casp3
LinkEffect: Repression
LinkType: Proteolysis
LinkDescription: \textit{Caspase 3} cleaves \textit{RB}, generating fragments that do not associate with \textit{E2F1}, rendering \textit{RB} inactive \cite{fattmanSequentialTwostepCleavage2001}.
LinkNotes: 
InLink} //Casp3
Node} // pRB

Node{
NodeMetaData{
NodeName: p27Kip1
NodeGenes: 1027, 12576, 83571
NodeType: Protein
NodeColor: blue
NodeCoordinate: 760.9285714285713, 469.244140625
NodeDescription: Active \textit{p27}$^{Kip1}$ is cleaved by \textit{Caspase 3} and inhibited (sequestered) by \textit{Cyclin D1/Cdk4,6} \cite{coqueret2003new} or \textit{Cyclin B/Cdk1} \cite{ishida2002phosphorylation}. In addition, maintenance of \textit{p27}$^{Kip1}$ requires one or both \textit{FoxO} factors when sequestered by \textit{Cyclin E/Cdk2} (one \textit{FoxO} factor) or \textit{Cyclin A/Cdk2} (both \textit{FoxO} factors), but it cannot keep pace with the simultaneous activity of \textit{Cyclin E/Cdk2} and \textit{Cyclin A/Cdk2} \cite{faureDynamicalAnalysisGeneric2006} {\color{NavyBlue} unless stabilized by \textit{AMPK} \cite{liangEnergySensingLKB1AMPK2007}}.
NodeNotes:
NodeMetaData}

NodeGate{
DiscreteLogic{
//	p27Kip1 *= (((not Casp3) and (not CyclinD1)) and ((not (Cdk1 and CyclinB)) or AMPK)) and (((((not CyclinE) and (FoxO3 and FoxO1)) or ((not CyclinA) and (FoxO3 or FoxO1))) or ((not CyclinE) and (not CyclinA))) or AMPK)
	p27Kip1 *=  not CyclinD1  
				and ((not CyclinE and FoxO3 and FoxO1) or (not CyclinA and (FoxO3 or FoxO1)) or not (CyclinE or CyclinA) or AMPK) 
				and (not (Cdk1 and CyclinB) or AMPK) 
				and not Casp3 
DiscreteLogic}
NodeGate}

InLink{
InputNode: CyclinD1
LinkEffect: Repression
LinkType: Inhibitory_Binding
LinkDescription: Active \textit{Cyclin D/Cdk4,6} complexes competitively bind to \textit{p27}$^{Kip1}$ and progressively inhibit its ability to keep \textit{Cyclin-E/Cdk2} inactive, thereby inducing cdk2 activity and cell-cycle progression \cite{coqueret2003new}.
LinkNotes: 
InLink} //CyclinD1

InLink{
InputNode: CyclinE
LinkEffect: Repression
LinkType: Degradation
LinkDescription: Active \textit{Cyclin-E/Cdk2}	phosphorylate \textit{p27}$^{Kip1}$ at threonine 187 (Thr187) \cite{Muller:1997ed}, which marks it for degradation by the \textit{SCF}$^\text{SKP2}$ complex at the onset of S-phase \cite{sheaff1997cyclin}. (\textit{Cyclin-E/Cdk2} complexes remain active in the presence of \textit{p27}$^{Kip1}$ and promote its degradation when \textit{Cyclin-A} is also active.)
LinkNotes: 
InLink} //CyclinE

InLink{
InputNode: FoxO3
LinkEffect: Activation
LinkType: Transcription
LinkDescription: \textit{FoxO} factors are direct inducers of \textit{p27\textsuperscript{Kip1}} expression \cite{medemaAFXlikeForkheadTranscription2000}.
LinkNotes: 
InLink} //FoxO3

InLink{
InputNode: FoxO1
LinkEffect: Activation
LinkType: Transcription
LinkDescription: \textit{FoxO} factors are direct inducers of \textit{p27\textsuperscript{Kip1}} expression \cite{medemaAFXlikeForkheadTranscription2000}.
LinkNotes: 
InLink} //FoxO1

InLink{
InputNode: CyclinA
LinkEffect: Repression
LinkType: Degradation
LinkDescription: \textit{Cyclin A/Cdk2} complexes bind and inactivate \textit{p27}$^{Kip1}$  by sequestration, phosphorylate it, and promote its degradation \cite{montagnoli1999ubiquitination}.
LinkNotes: 
InLink} //CyclinA

InLink{
InputNode: AMPK
LinkEffect: Repression
LinkType: Phosphorylation
LinkDescription: {\color{NavyBlue} \textit{AMPK}-mediated  \textit{p27}$^{Kip1}$ phosphorylation at Thr-198 stabilizes  \textit{p27}$^{Kip1}$ \cite{liangEnergySensingLKB1AMPK2007}.}
LinkNotes: 
InLink} //AMPK

InLink{
InputNode: CyclinB
LinkEffect: Repression
LinkType: Phosphorylation_Localization
LinkDescription: \textit{Cyclin B/Cdk1} complexes phosphorylate \textit{p27}$^{Kip1}$ \cite{montagnoli1999ubiquitination}, and although they do not promote its degradation, phosphorylated \textit{p27}$^{Kip1}$ is exported from the nuclear compartment and looses its ability to inhibit \textit{Cdk} activity \cite{ishida2002phosphorylation}.
LinkNotes: 
InLink} //CyclinB

InLink{
InputNode: Cdk1
LinkEffect: Repression
LinkType: Phosphorylation_Localization
LinkDescription: \textit{Cyclin B/Cdk1} complexes phosphorylate \textit{p27}$^{Kip1}$ \cite{montagnoli1999ubiquitination}, and although they do not promote its degradation, phosphorylated \textit{p27}$^{Kip1}$ is exported from the nuclear compartment and looses its ability to inhibit \textit{Cdk} activity \cite{ishida2002phosphorylation}.
LinkNotes: 
InLink} //Cdk1

InLink{
InputNode: Casp3
LinkEffect: Repression
LinkType: Proteolysis
LinkDescription: \textit{Caspase 3} cleaves \textit{p27}$^{Kip1}$ \cite{eyminCaspaseinducedProteolysisCyclindependent1999}; the cleaved fragments can no longer associate with \textit{Cdk2 / Cyclin} complexes \cite{levkauCleavageP21Cip1Waf11998}.
LinkNotes: 
InLink} //Casp3
Node} // p27Kip1

Node{
NodeMetaData{
NodeName: Myc
NodeGenes: 4609, 17869, 24577
NodeType: TF_Protein
NodeColor: blue
NodeCoordinate: 818.9285714285713, 407.244140625
NodeDescription: \textit{Myc} activity is turned on by stabilization of the protein via  \textit{ERK} phosphorylation, aided by either an increase in translation initiated by  \textit{eIF4E} or loss of degradation-promoting phosphorylation by  \textit{GSK3$\beta$} \cite{searsMultipleRasdependentPhosphorylation2000}. Alternatively, increased transcription by  \textit{E2F1} can also promote  \textit{Myc} accumulation in the absence of active  \textit{pRB} \cite{roussel1994dual}, provided that the protein is stabilized by  \textit{ERK},  \textit{eIF4E}, or the absence of  \textit{GSK3$\beta$}. {\color{NavyBlue}\textit{p53} blocks transcription of \textit{c-Myc}, enforcing G1 arrest independenly of \textit{p21} \cite{hoP53DependentTranscriptionalRepression2005}.}
NodeNotes: 
NodeMetaData}

NodeGate{
DiscreteLogic{
	Myc *= not p53 and ((ERK and (eIF4E or not GSK3)) or (E2F1 and not pRB and (eIF4E or ERK or not GSK3)))
DiscreteLogic}
NodeGate}

InLink{
InputNode: p53
LinkEffect: Repression
LinkType: Transcription
LinkDescription: {\color{NavyBlue}\textit{p53} is a direct transcriptional repressor of the \textit{c-Myc} promoter \cite{hoP53DependentTranscriptionalRepression2005}.}
LinkNotes: 
InLink} //p53

InLink{
InputNode: ERK
LinkEffect: Activation
LinkType: Phosphorylation
LinkDescription: Ser-62 phosphorylation by \textit{ERK} increases its half life, leading to \textit{Myc} accumulation \cite{searsMultipleRasdependentPhosphorylation2000,lutterbachHierarchicalPhosphorylationNterminal1994}.
LinkNotes: 
InLink} //ERK

InLink{
InputNode: eIF4E
LinkEffect: Activation
LinkType: Translation
LinkDescription: Increased translational initiation in the presence of activated \textit{eIF4E} leads to an increase in \textit{Myc} protein levels \cite{linCMycEIF4FConstitute2009}.
LinkNotes: 
InLink} //eIF4E

InLink{
InputNode: GSK3
LinkEffect: Repression
LinkType: Phosphorylation
LinkDescription: Thr-58 phosphorylation by \textit{GSK-3} promotes \textit{Myc} degradation \cite{searsMultipleRasdependentPhosphorylation2000,welckerFbw7TumorSuppressor2004}.
LinkNotes: 
InLink} //GSK3

InLink{
InputNode: pRB
LinkEffect: Repression
LinkType: Transcription
LinkDescription: \textit{E2F1}’s ability to induce \textit{Myc} is blocked by active (hypo- phosphorylated \textit{pRB}) \cite{batscheTranscriptionalRepressionActivation1994}.
LinkNotes: 
InLink} //pRB

InLink{
InputNode: E2F1
LinkEffect: Activation
LinkType: Transcription
LinkDescription: {\textit{E2F1}} binds and activates the \textit{c-Myc} promoter \cite{Oswald:1994uy,thalmeier1989nuclear}.
LinkNotes: 
InLink} //E2F1

Node} // Myc

Node{
NodeMetaData{
NodeName: CyclinD1
NodeGenes: 595, 12443, 58919
NodeType: Protein_Complex
NodeColor: blue
NodeCoordinate: 898.4285714285713, 442.244140625
NodeDescription: Ongoing DNA synthesis keeps the \textit{ATR} kinase active, which inhibits \textit{Cyclin D1}. {\color{NavyBlue}Similarly, double-strand DNA damage activates \textit{ATM}, which also inhibits \textit{Cyclin D1}.} The precise regulatory logic of \textit{Cyclin D1} as a function of transcriptional control by \textit{Myc} and \textit{E2F1}, combined with the regulation of its protein stability / activity by \textit{GSK3$\beta$} / \textit{p21} {\color{NavyBlue}/ \textit{p53}} is not known. Here, we assume that in the absence of \textit{p21} (once \textit{p21} levels drop due to growth factor signals and/or \textit{Cdk2} activation), \textit{Cyclin D1} can be activated by either \textit{Myc} or \textit{E2F1} in the absence of \textit{GSK3$\beta$}. In the presence of \textit{GSK3$\beta$}, we assume that \textit{Cyclin D1} can be induced by the combined action of both \textit{Myc} and \textit{E2F1} \cite{leung2008role}, but sustained in an ON state by either. In the presence of basal (normal quiescent) levels of \textit{p21}, we assume that \textit{Cyclin D1} transcription requires \textit{E2F1} unencumbered by \textit{pRB}, as well as any two of the following: \textit{Myc}, already active \textit{Cyclin D1}, and no \textit{GSK3$\beta$}.
NodeNotes: 
NodeMetaData}

NodeGate{
DiscreteLogic{
	CyclinD1 *= not (ATR or ATM or p21_H or (p21 and p53)) and 
		((not p21 and 
			((not GSK3 and eIF4E and (Myc or E2F1)) or (Myc and CyclinD1) or (Myc and E2F1) or (E2F1 and CyclinD1))
			) 
			or ((not pRB and E2F1) and ((Myc and CyclinD1) or (Myc and (not GSK3 or eIF4E)) or (CyclinD1 and (not GSK3 or eIF4E)))))
DiscreteLogic}
NodeGate}

InLink{
InputNode: eIF4E
LinkEffect: Activation
LinkType: Translation
LinkDescription: Increased translational initiation in the presence of activated \textit{eIF4E} leads to an increase in \textit{CyclinD1} protein levels \cite{hizliProteinKinaseAlpha2006}.
LinkNotes: 
InLink} //eIF4E

InLink{
InputNode: GSK3
LinkEffect: Repression
LinkType: Phosphorylation
LinkDescription: \textit{GSK-3$\beta$} phosphorylates \textit{Cyclin D1} on Thr-286, promoting its ubiquitination and degradation \cite{diehlGlycogenSynthaseKinase3beta1998}.
LinkNotes: 
InLink} //GSK3

InLink{
InputNode: p21
LinkEffect: Repression
LinkType: Inhibitory_Binding
LinkDescription: \textit{p21\textsuperscript{Cip1}} is a Cyclin Dependent kinase inhibitor which binds to and blocks the activity of \textit{Cdk2}, \textit{Cdk3}, \textit{Cdk4} and \textit{Cdk6} kinases \cite{harper1995inhibition} and thus inhibits \textit{CyclinD1/Cdk4,6} \cite{xiong1993p21}.
LinkNotes: 
InLink} //p21

InLink{
InputNode: pRB
LinkEffect: Repression
LinkType: Transcription
LinkDescription: \textit{E2F1}’s ability to induce \textit{Cyclin D1} is blocked by active (hypo-phosphorylated) \textit{RB} protein \cite{chellappan1991e2f}.
LinkNotes: 
InLink} //pRB

InLink{
InputNode: Myc
LinkEffect: Activation
LinkType: Transcription
LinkDescription: Extracellular growth signals activate the MAPK pathway, leading to transcriptional activation of \textit{Cyclin D1} by \textit{Myc} \cite{hitomi1999cyclin,aktas1997ras}. \textit{Myc} overexpression leads to rapid \textit{Cyclin D1} induction and subsequent cell cycle entry \cite{daksis1994myc}, while its absence halves \textit{Cyclin D1} levels \cite{Mateyak:1999tm}. In addition, \textit{Myc} induces \textit{Cdk4}, aiding the assembly of active \textit{Cyclin D1 / Cdk4,6} complexes \cite{Mateyak:1999tm,matsumura2003e2f1}.
LinkNotes: 
InLink} //Myc

InLink{
InputNode: CyclinD1
LinkEffect: Activation
LinkType: Persistence
LinkDescription: In order to take into account both production and stability of \textit{Cyclin D1}, we assumed that the presence of active \textit{CyclinD/Cdk2,4} complexes renders  transcriptional maintenance of their levels easier.
LinkNotes: 
InLink} //CyclinD1

InLink{
InputNode: E2F1
LinkEffect: Activation
LinkType: Transcription
LinkDescription: The \textit{Cyclin D1} promoter is bound by \textit{E2F} factors including \textit{E2F1} \cite{guo2011elements}, and \textit{E2F1} overexpression can increase \textit{Cyclin D1} (though its effects are context-dependent, as \textit{E2F1} overexpression can also lead to apoptosis) \cite{guo2011elements}. Dominant negative \textit{E2F1} overexpression results in a 2-3 fold decrease in \textit{Cyclin D} expression and \textit{Cyclin D/Cdk4,6} activity \cite{Fan:1997ij}.
LinkNotes: 
InLink} //E2F1

InLink{
InputNode: ATR
LinkEffect: Repression
LinkType: Phosphorylation
LinkDescription: {\color{NavyBlue}During replication, checkpoint kinases such as \textit{ATR} (active during normal DNA synthesis) suppress \textit{Cyclin D1} by promoting it's Thr286 phosphorylation, leading to its degradation \cite{hitomiPhosphorylationCyclinD12008}.} 
LinkNotes: 
InLink} //ATR

InLink{
InputNode: ATM
LinkEffect: Repression
LinkType: Phosphorylation
LinkDescription: {\color{NavyBlue}ATM to promotes cyclin D1 Thr286 phosphorylation, leading to its degradation \cite{hitomiPhosphorylationCyclinD12008}.}
LinkNotes: 
InLink} //ATM

InLink{
InputNode: p53
LinkEffect: Repression
LinkType: Indirect
LinkDescription: {\color{NavyBlue} \textit{p53} represses \textit{Cyclin D1} transcription by facilitating the recruitment of \textit{HDAC1} to its promoter and thus promoting its deacetylation \cite{rochaP53RepressesCyclin2003}.}
LinkNotes: 
InLink} //p53

InLink{
InputNode: p21_H
LinkEffect: Repression
LinkType: Inhibitory_Binding
LinkDescription: \textit{p21\textsuperscript{Cip1}} is a Cyclin Dependent kinase inhibitor which binds to and blocks the activity of \textit{Cdk2}, \textit{Cdk3}, \textit{Cdk4} and \textit{Cdk6} kinases \cite{harper1995inhibition} and thus inhibits \textit{CyclinD1/Cdk4,6} \cite{xiong1993p21}.
LinkNotes: 
InLink} //p21_H
Node} // CyclinD1

Node{
NodeMetaData{
NodeName: E2F1
NodeGenes: 1869, 13555, 399489
NodeType: TF_Protein
NodeColor: blue
NodeCoordinate: 779.9285714285713, 551.244140625
NodeDescription: In the absence of both \textit{CyclinA} and \textit{pRB}, \textit{E2F1} transcription can be induced by \textit{Myc} or maintained by active \textit{E2F1}. \textit{CAD} deactivates \textit{E2F1} as it destroys the cell’s DNA.
NodeNotes: Old: The precise nature of the regulatory logic by which \textit{E2F1} and \textit{Myc} drive  \textit{E2F1}  transcription is not known. Here we assume that in the absence of \textit{RB}, either active \textit{E2F1} OR  \textit{Myc} can induce \textit{E2F1}  transcription \cite{Dong:2014kp,leone1997myc,Sears:1997vi}. When \textit{RB} or \textit{CyclinA} are present,  \textit{E2F1} is inactive \cite{chellappan1991e2f,Weintraub:1992gg,Krek:1994uc,Xu:1994wi,helin1998regulation}.
NodeMetaData}

NodeGate{
DiscreteLogic{
	E2F1 *= (Myc or E2F1) and not (pRB or CyclinA or CAD) 
DiscreteLogic}
NodeGate}
InLink{
InputNode: Myc
LinkEffect: Activation
LinkType: Transcription
LinkDescription: \textit{Myc} is required for growth-factor mediated induction of \textit{E2F1} \cite{leone1997myc,Mateyak:1999tm}. It binds to and remodels the \textit{E2F1} promoter, facilitating \textit{E2F1} transcription \cite{leung2008role}. In addition, \textit{Myc} augments protein expression of \textit{E2F1} \cite{tanaka2002e2f1}. Single-cell experiments show that \textit{Myc} is a critical modulator of the amplitude of \textit{E2F} activation \cite{Dong:2014kp}.
LinkNotes: 
InLink} //Myc

InLink{
InputNode: E2F1
LinkEffect: Activation
LinkType: Transcription
LinkDescription: \textit{E2F1} binds to its own promoter and up regulates transcription (as long as \textit{Cyclin D/E} activity blocks \textit{RB}-\textit{E2F1} binding) \cite{johnson1994autoregulatory}.
LinkNotes: 
InLink} //E2F1
InLink{
InputNode: pRB
LinkEffect: Repression
LinkType: Transcription
LinkDescription: \textit{RB} binds to \textit{E2F/DP1} complexes and switches their DNA binding activity from activation to repression  \cite{chellappan1991e2f,Weintraub:1992gg}.
LinkNotes: 
InLink} //pRB

InLink{
InputNode: CyclinA
LinkEffect: Repression
LinkType: Phosphorylation
LinkDescription: The phosphorylation of the \textit{E2F1}-binding \textit{DP-1} protein by \textit{Cyclin A}, which binds directly to \textit{E2F-1} (as well as \textit{E2F-2,3}) downregulates \textit{E2F1} transcriptional activity in S phase \cite{Krek:1994uc,Xu:1994wi,helin1998regulation}.
LinkNotes: 
InLink} //CyclinA

InLink{
InputNode: CAD
LinkEffect: Repression
LinkType: Degradation
LinkDescription: This link from Caspase-activated DNase (\textit{CAD}) to \textit{E2F1} ensures that apoptotic cells settle into an \textit{E2F1}-negative attractor regardless of their initial state. The rationale for this is that \textit{E2F1} cannot maintain its activity if DNA is fragmented.
LinkNotes: 
InLink} //CAD
Node} // E2F1

Node{
NodeMetaData{
NodeName: CyclinE
NodeGenes: 898, 12447, 25729
NodeType: Protein_Complex
NodeColor: blue
NodeCoordinate: 891.9285714285713, 572.244140625
NodeDescription: In our model, the ON state of \textit{Cyclin E} represents active \textit{Cyclin E/Cdk2} complexes. Thus, its full activation requires {\color{NavyBlue} high levels of ATP}, transcription via \textit{E2F1} not blocked by active \textit{pRB}, binding to \textit{Cdc6} and \textit{pre-RC} complexes, and the absence of its inhibitors \textit{p27\textsuperscript{Kip1}}, \textit{CHK1}{\color{NavyBlue}, \textit{CHK2},} and \textit{Caspase 3}.
NodeNotes: CyclinE *= ((E2F1 and Cdc6) and Pre_RC) and (not (((pRB or p27Kip1) or CHK1 or CHK2) or Casp3))
NodeMetaData}

NodeGate{
DiscreteLogic{
	CyclinE *= (ATP_H or CyclinE) and ATP and E2F1 and Pre_RC and Cdc6 and not (p21_H or pRB or p27Kip1 or CHK1 or CHK2 or Casp3)
//	CyclinE *= ((Hyperfused_IMOM and ATP_H) or CyclinE) and ATP and E2F1 and Pre_RC and Cdc6 and not (p21_H or pRB or p27Kip1 or CHK1 or CHK2 or Casp3)
DiscreteLogic}
NodeGate}

/*
InLink{
InputNode: Hyperfused_IMOM
LinkEffect: Activation
LinkType: Indirect
LinkDescription: {\color{NavyBlue} A hyperfused, electrically continuous mitochondrial network at the G1/S transition that outputs more ATP than at other cell cycle stages is required for \textit{Cyclin E} buildup. Moreover, inducing hyperfusion in quiescent cells triggers both \textit{cyclin E} buildup and DNA synthesis characteristic of \textit{Cyclin E} overexpression \cite{mitraHyperfusedMitochondrialState2009}.}
LinkNotes: 
InLink} //Hyperfused_IMOM
*/
InLink{
InputNode: ATP_H
LinkEffect: Activation
LinkType: Indirect
LinkDescription: {\color{NavyBlue} The mechanistic link between normal-to high ATP production by hyperfused mitochondria is unclear, and may indeed be a largely indirect effect via AMPK/p53 activation \cite{mitraHyperfusedMitochondrialState2009}. That said, there is evidence that low ATP levels turn the balance between \textit{p27}$^{Kip1}$ and \textit{Cdk2/Cyclin E} in \textit{p27}$^{Kip1}$'s favor as a CDKI, rather than a \textit{Cdk2} substrate \cite{sheaffCyclinECDK2Regulator1997}. Thus, we assume that the hyperfused network only allows active \textit{Cyclin E} buildup if mitochondrial ATP production is high; an assumpiton supported by observations that forced hyperfusion without increased ATP prodiction did not force \textit{Cyclin E} levels to remain elevated after S-phase completion \cite{mitraHyperfusedMitochondrialState2009}.}
LinkNotes: "CycE stability requires ATP production from mitochondria in mammalian cells and in Drosophila melanogaster (Mandal et al., 2010, 2005)." PMC4712782
InLink} //ATP_H

InLink{
InputNode: ATP
LinkEffect: Activation
LinkType: Indirect
LinkDescription:  {\color{NavyBlue}As high ATP levels are required for \textit{Cyclin E} buildup, we assume that at least nominal ATP levels remain required to maintain \textit{Cyclin E} activity \cite{mitraHyperfusedMitochondrialState2009}.}
LinkNotes: 
InLink} //ATP

InLink{
InputNode: CyclinE
LinkEffect: Activation
LinkType: Persistence
LinkDescription: {\color{NavyBlue} We assume that once \textit{Cyclin E} is activated with the aid of high ATP levels, it can remain active to continue S-phase progression without ongoing high ATP output from mitochondria.}
LinkNotes: 
InLink} //CyclinE


InLink{
InputNode: E2F1
LinkEffect: Activation
LinkType: Transcription
LinkDescription: \textit{E2F1} is a potent transcriptional activator of \textit{Cyclin E} \cite{ohtani1995regulation}.
LinkNotes: 
InLink} //E2F1

InLink{
InputNode: Pre_RC
LinkEffect: Activation
LinkType: Complex_Formation
LinkDescription: At the G1/S transition, \textit{Cyclin E} is loaded onto chromatin by \textit{pre-RC} complexes (\textit{Cdc6} and \textit{Cdt1} binding), where it is required for \textit{MCM2} loading, origin firing and the start of DNA synthesis \cite{gengKinaseindependentFunctionCyclin2007}. In addition, activation of its partner \textit{Cdk2} by \textit{Cdc6} is contingent on this localization \cite{Lunn:2010vg}.
LinkNotes: Old metaphase text:  In the absence of \textit{APC/C}$^{Cdh1}$ activity, \textit{geminin} is targeted for degradation by \textit{APC/C}$^{Cdc20}$ at the SAC. As  \textit{Metaphase} $= ON$ in our model marks the window of full \textit{Cyclin B/Cdk1} activity prior to SAC passage, and thus preceding \textit{APC/C}$^{Cdc20}$ activation,  the { \textbf{\textit{Metaphase}}} $\dashv$  {\textbf{\textit{CyclinE}}} link in our model stands for \textit{Metaphase} $\dashv$ \textit{APC/C}$^{Cdc20}$ $\dashv$ \textit{geminin} $\dashv$ \textit{Ctd1} $\rightarrow$ pre-RCs formation $\rightarrow$ \textit{Cdc6} $\rightarrow$ \textit{CyclinE}.
InLink} //Pre_RC

InLink{
InputNode: Cdc6
LinkEffect: Activation
LinkType: Complex_Formation
LinkDescription: Chromatin association and full activation of \textit{Cyclin E/Cdk2} requires \textit{Cdc6} \cite{Lunn:2010vg}.
LinkNotes: Old: The final step in the activation of nuclear \textit{Cyclin E/Cdk2} kinase complexes involves chromatin association of \textit{Cdk2} at pre-replication complexes (pre-RCs), mediated by the pre-RC protein \textit{Cdc6}  \cite{Lunn:2010vg}. In addition to \textit{Cdc6}, pre-RCs formation also requires \textit{Cdt1}, kept inactive by the replication licensing inhibitor \textit{geminin}.  \textit{Geminin}, in turn, is targeted for degradation by \textit{APC/C}$^{Cdh1}$ \cite{Qiao:2010tl}. Thus, the { \textbf{\textit{Cdh1}}} $\rightarrow$  {\textbf{\textit{CyclinE}}} link in our model stands for \textit{APC/C}$^{Cdh1}$ $\dashv$ \textit{geminin} $\dashv$ \textit{Ctd1} $\rightarrow$ pre-RCs formation $\rightarrow$ \textit{Cdc6} $\rightarrow$ \textit{CyclinE/Cdk2}.
InLink} //Cdc6

InLink{
InputNode: p21_H
LinkEffect: Repression
LinkType: Inhibitory_Binding
LinkDescription: {\color{NavyBlue} Above-basal \textit{p21}\textsuperscript{CIP1} is a potent inhibitor of \textit{Cyclin E/Cdk2} activity \cite{harperP21CdkinteractingProtein1993,overtonBasalP21Controls2014}.} 
LinkNotes: 
InLink} //p21_H

InLink{
InputNode: pRB
LinkEffect: Repression
LinkType: Transcription
LinkDescription: \textit{Cyclin E} transcription by \textit{E2F1} requires the absence of active, un-phosphorylated \textit{RB} \cite{helin1998regulation}.
LinkNotes: 
InLink} //pRB

InLink{
InputNode: p27Kip1
LinkEffect: Repression
LinkType: Inhibitory_Binding
LinkDescription: \textit{p27}$^{Kip1}$  binds to and prevents the activation of \textit{Cyclin E/Cdk2} complexes \cite{coqueret2003new}.
LinkNotes: 
InLink} //p27Kip1

InLink{
InputNode: CHK1
LinkEffect: Repression
LinkType: Phosphorylation
LinkDescription: \textit{Chk1} activation during normal S-phase progression keeps \textit{Cdk2} activity in a physiological range by binding to both \textit{Cdk2} and \textit{Cdc25A}, aiding the loss of \textit{Cyclin E/Cdk2} activity \cite{Sorensen:2003tg}.
LinkNotes: 
InLink} //CHK1

InLink{
InputNode: CHK2
LinkEffect: Repression
LinkType: Indirect
LinkDescription: {\color{NavyBlue} \textit{CHK2} phosphorylates \textit{Cdc25A} on serine 123, facilitating its destruction \cite{falckATMChk2Cdc25ACheckpointPathway2001} and subsequently blocking \textit{Cyclin E/Cdk2} activity \cite{falckATMChk2Cdc25ACheckpointPathway2001}.}
LinkNotes: 
InLink} //CHK2

InLink{
InputNode: Casp3
LinkEffect: Repression
LinkType: Proteolysis
LinkDescription: \textit{Caspase 3} cleaves and deactivates \textit{Cyclin E}, which is then rapidly degraded \cite{mazumderProteolyticCleavageCyclin2002}.
LinkNotes: 
InLink} //Casp3
Node} // CyclinE

Node{
NodeMetaData{
NodeName: ORC
NodeGenes: 4998, 4999, 23595, 5000, 5001, 23594, 26428, 18392, 18393, 50793, 26428, 26429, 56452, 313479, 301430, 313138, 295596, 362304, 291927
NodeType: Protein_Complex
NodeColor: goldenrod
NodeCoordinate: 547.347588030475, 686.8168434598091
NodeDescription: \textit{ORC} proteins can bind at origins of replication when transcribed by \textit{E2F1} or as part of a fully assembled and licensed \textit{Pre-RC} complex (including active \textit{Cdc6} and \textit{Cdt1}).
NodeNotes: 
NodeMetaData}

NodeGate{
DiscreteLogic{
	ORC *= E2F1 or (Pre_RC and Cdt1 and Cdc6)
DiscreteLogic}
NodeGate}

InLink{
InputNode: E2F1
LinkEffect: Activation
LinkType: Transcription
LinkDescription: Expression of the \textit{ORC1} gene is regulated by \textit{E2F1} \cite{ohtaniExpressionHsOrc1Gene1996}.
LinkNotes: 
InLink} //E2F1
InLink{
InputNode: Pre_RC
LinkEffect: Activation
LinkType: Complex_Formation
LinkDescription: Licensed but not yet fired replication complexes (\textit{Pre-RC}s containing \textit{ORC}, \textit{Cdc6}, \textit{Cdt1} and inactive \textit{MCM}s) remain stable at sites of replication origin until fired by the activation of the \textit{MCM} helicase \cite{depamphilisRegulatingLicensingDNA2006}.
LinkNotes: 
InLink} //Pre_RC
InLink{
InputNode: Cdc6
LinkEffect: Activation
LinkType: Complex_Formation
LinkDescription: Availability of stable (unphosphorylated) \textit{Cdc6} in the \textit{Pre-RC} is necessary for the maintenance of licensed origins \cite{depamphilisRegulatingLicensingDNA2006}.
LinkNotes: 
InLink} //Cdc6

InLink{
InputNode: Cdt1
LinkEffect: Activation
LinkType: Complex_Formation
LinkDescription: Active (unphosphorylated and not geminin-bound) \textit{Cdt1} bound to the \textit{Pre-RC} is necessary for the maintenance of licensed origins \cite{depamphilisRegulatingLicensingDNA2006}.
LinkNotes: 
InLink} //Cdt1
Node} // ORC

Node{
NodeMetaData{
NodeName: Cdc6
NodeGenes: 990, 23834, 360621
NodeType: Protein
NodeColor: goldenrod
NodeCoordinate: 650.347588030475, 699.8168434598091
NodeDescription: In our model the \textit{Cdc6} node represents nuclear, chromatin-bound \textit{Cdc6}. Thus, the node is only active during the assembly of pre-replication complexes, or their ongoing presence during DNA replication. \textit{Cdc6} is ON in the absence of \textit{Caspase 3} or \textit{CyclinA / Cdk2} phosphorylation of \textit{Cdc6} in all origins required for the completion of DNA replication (thus, its inhibition by \textit{Cyclin A} also requires 4N DNA). In addition, active \textit{Cdc6} requires either transcription by \textit{E2F1} and recruitment by origin-bound \textit{ORC} proteins in the absence of mitotic \textit{Plk1} or maintenance of \textit{Pre-RCs} by the presence of all of its components.
NodeNotes: 
NodeMetaData}

NodeGate{
DiscreteLogic{
	Cdc6 *= not (f4N_DNA and CyclinA) 
//			and (	   ((E2F1 and ORC) and not Plk1 and not (CyclinE or CyclinA)) 
			and (	   ((E2F1 and ORC) and not Plk1 and not CyclinA) 
					or (Pre_RC and ORC and Cdc6 and Cdt1))
			and not Casp3
DiscreteLogic}
NodeGate}

InLink{
InputNode: f4N_DNA
LinkEffect: Repression
LinkType: Indirect
LinkDescription: In our model, full deactivation of Cdc6 represents the firing of all ORCs as DNA replication is completed. Thus \textit{Cyclin A}’s inhibitory action takes full effect once the cell reaches 4N DNA content \cite{petersenPhosphorylationMammalianCDC61999}.
LinkNotes: 
InLink} //f4N_DNA
InLink{
InputNode: CyclinA
LinkEffect: Repression
LinkType: Phosphorylation
LinkDescription: Phosphorylation of \textit{CDC6} by \textit{Cyclin A/Cdk2} during DNA replication leads to its re-localization to the cytoplasm \cite{petersenPhosphorylationMammalianCDC61999}.
LinkNotes: 
InLink} //CyclinA

InLink{
InputNode: E2F1
LinkEffect: Activation
LinkType: Transcription
LinkDescription: Transcription of Cdc6 is directly induced by E2F1 \cite{yanCdc6RegulatedE2F1998}.
LinkNotes: 
InLink} //E2F1
InLink{
InputNode: ORC
LinkEffect: Activation
LinkType: Complex_Formation
LinkDescription: \textit{ORC} recruits \textit{Cdc6} to origins of replication \cite{depamphilisRegulatingLicensingDNA2006}.
LinkNotes: 
InLink} //ORC
InLink{
InputNode: Plk1
LinkEffect: Repression
LinkType: Phosphorylation
LinkDescription: \textit{Plk1} binds, phosphorylated and strongly recruits Cdc6 to the spindle pole during metaphase, then to the central spindle in anaphase, leading to its exclusion from chromosomes until telophase, when the majority of \textit{Plk1} is degraded by \textit{APC/C\textsuperscript{Cdh1}} \cite{yimCellDivisionCycle2010}.
LinkNotes: 
InLink} //Plk1

/*
InLink{
InputNode: CyclinE
LinkEffect: Repression
LinkType: Phosphorylation
LinkDescription: 
LinkNotes: no licencing if Cdk2 is active
InLink} //CyclinE
*/

InLink{
InputNode: Pre_RC
LinkEffect: Activation
LinkType: Complex_Formation
LinkDescription: Licensed but not yet fired replication complexes (\textit{Pre-RC}s containing \textit{ORC}, \textit{Cdc6}, \textit{Cdt1} and inactive \textit{MCM}s) remain stable and \textit{Cdc6}-bound until fired by the activation of the \textit{MCM} helicase \cite{depamphilisRegulatingLicensingDNA2006}.
LinkNotes: 
InLink} //Pre_RC
InLink{
InputNode: Cdc6
LinkEffect: Activation
LinkType: Persistence
LinkDescription: Stable (unphosphorylated) \textit{Cdc6} in the \textit{Pre-RC} is necessary for the maintenance of licensed origins \cite{depamphilisRegulatingLicensingDNA2006}.
LinkNotes: 
InLink} //Cdc6

InLink{
InputNode: Cdt1
LinkEffect: Activation
LinkType: Complex_Formation
LinkDescription: Active (unphosphorylated and not geminin-bound) \textit{Cdt1} bound to the \textit{Pre-RC} is necessary for the maintenance of licensed origins \cite{depamphilisRegulatingLicensingDNA2006}.
LinkNotes: 
InLink} //Cdt1

InLink{
InputNode: Casp3
LinkEffect: Repression
LinkType: Proteolysis
LinkDescription: \textit{Caspase 3} cleaves and deactivates \textit{Cdc6} \cite{pelizonHumanReplicationProtein2002}.
LinkNotes: 
InLink} //Casp3
Node} // Cdc6

Node{
NodeMetaData{
NodeName: Cdt1
NodeGenes: 81620, 67177, 292071
NodeType: Protein
NodeColor: goldenrod
NodeCoordinate: 579.347588030475, 748.8168434598091
NodeDescription: Replication-origin bound \textit{Cdt1} requires the absence of \textit{geminin}, the presence of origin-bound \textit{ORC} and \textit{Cdc6}, and the absence of sustained \textit{Cdk2} activity responsible for the firing of all origins during DNA synthesis (modeled as simultaneous \textit{Cyclin E}, \textit{Cyclin A} and \textit{Cdc25A} activity). Bound into a licensed pre-replication complex (\textit{Pre-RC}), \textit{Cdt1} remains stable as long as it is transcribed by \textit{E2F1} \cite{yoshidaRegulationGemininCdt12004} or \textit{Myc} \cite{valovkaTranscriptionalControlDNA2013} (this guarantees that \textit{Pre-RC} complexes cannot persist indefinitely in the absence of de novo transcription). Alternatively, it can be turned on by \textit{E2F1}, aided by \textit{Myc} or the absence of \textit{RB}, and \textit{FoxO3} in cells with 4N DNA.
NodeNotes: 
NodeMetaData}

NodeGate{
DiscreteLogic{
	Cdt1 *= not geminin and ORC and Cdc6
			 and not (CyclinE and CyclinA and Cdc25A) 
			 and ((Pre_RC and (E2F1 or Myc)) or (E2F1 and (Myc or not pRB)))
DiscreteLogic}
NodeGate}
InLink{
InputNode: geminin
LinkEffect: Repression
LinkType: Inhibitory_Binding
LinkDescription: \textit{Geminin} binds to \textit{Cdt1} at pre-replication complexes, where it blocks \textit{Cdt1} binding to DNA, sequestering it away from \textit{Pre-RC}s \cite{yanagiMouseGemininInhibits2002}.
LinkNotes: 
InLink} //geminin

InLink{
InputNode: ORC
LinkEffect: Activation
LinkType: Complex_Formation
LinkDescription: \textit{ORC}-bound origin of replication sites are the point of pre-replication complex assembly, where \textit{Cdt1} is recruited by \textit{ORC}-bound \textit{Cdc6} \cite{depamphilisRegulatingLicensingDNA2006}.
LinkNotes: 
InLink} //ORC

InLink{
InputNode: Cdc6
LinkEffect: Activation
LinkType: Complex_Formation
LinkDescription: \textit{ORC}-bound \textit{Cdc6} recruits \textit{Cdt1} to \textit{pre-RC} complexes \cite{depamphilisRegulatingLicensingDNA2006}.
LinkNotes: 
InLink} //Cdc6

InLink{
InputNode: CyclinE
LinkEffect: Repression
LinkType: Phosphorylation
LinkDescription: Sustained \textit{Cdk2} activity during S-phase (modeled as simultaneous \textit{Cyclin E}, \textit{Cyclin A} and \textit{Cdc25A} activity) is responsible for the firing of all origins required to complete DNA synthesis; it also leads to the phosphorylation and proteasomal degradation of \textit{Cdt1} \cite{depamphilisRegulatingLicensingDNA2006}.
LinkNotes: 
InLink} //CyclinE
InLink{
InputNode: CyclinA
LinkEffect: Repression
LinkType: Phosphorylation
LinkDescription: Sustained \textit{Cdk2} activity leads to phosphorylation and degradation of \textit{Cdt1} \cite{depamphilisRegulatingLicensingDNA2006}.
LinkNotes: 
InLink} //CyclinA
InLink{
InputNode: Cdc25A
LinkEffect: Repression
LinkType: Phosphorylation
LinkDescription: Sustained \textit{Cdk2} activity leads to phosphorylation and degradation of \textit{Cdt1} \cite{depamphilisRegulatingLicensingDNA2006}.
LinkNotes: 
InLink} //Cdc25A

InLink{
InputNode: Pre_RC
LinkEffect: Activation
LinkType: Complex_Formation
LinkDescription: Licensed but not yet fired replication complexes (\textit{Pre-RC}) remain stable until fired during DNA replication \cite{depamphilisRegulatingLicensingDNA2006}.
LinkNotes: 
InLink} //Pre_RC

InLink{
InputNode: Myc
LinkEffect: Activation
LinkType: Transcription
LinkDescription: \textit{Cdt1} is a direct transcriptional target of the \textit{Myc-Max} complex \cite{valovkaTranscriptionalControlDNA2013}, ensuring its availability for \textit{Pre-RC} formation and maintenance.
LinkNotes: 
InLink} //Myc

InLink{
InputNode: E2F1
LinkEffect: Activation
LinkType: Transcription
LinkDescription: \textit{Cdt1} is a direct transcriptional target of \textit{E2F1} \cite{yoshidaRegulationGemininCdt12004}, ensuring its availability for \textit{Pre-RC} formation and maintenance.
LinkNotes: 
InLink} //E2F1

InLink{
InputNode: pRB
LinkEffect: Repression
LinkType: Transcription
LinkDescription: \textit{E2F1}-mediated transcription of \textit{Cdt1} is blocked by hypo-phosphorylated (active) \textit{pRB} \cite{yoshidaRegulationGemininCdt12004}.
LinkNotes: 
InLink} //pRB
Node} // Cdt1

Node{
NodeMetaData{
NodeName: Pre_RC
NodeGenes: 
NodeType: Protein_Complex
NodeColor: goldenrod
NodeCoordinate: 733.8475880304751, 748.8168434598091
NodeDescription: \textit{Pre-RC} complexes assemble when \textit{ORC}, \textit{Cdc6}, and \textit{Cdt1} are all bound to sites of replication origin along the DNA. The node denoting their licensing turns OFF at the moment of transition from ongoing \textit{Replication} to \textit{f4N\_DNA} (it is blocked in the one time-point when both of these nodes are ON).
NodeNotes: 
NodeMetaData}

NodeGate{
DiscreteLogic{
	Pre_RC *= ORC and Cdc6 and Cdt1 and not (Replication and f4N_DNA)
DiscreteLogic}
NodeGate}

InLink{
InputNode: ORC
LinkEffect: Activation
LinkType: Complex_Formation
LinkDescription: \textit{Pre-RC} complexes assemble when \textit{ORC}, \textit{Cdc6}, and \textit{Cdt1} are all bound to sites of replication origin along the DNA \cite{depamphilisRegulatingLicensingDNA2006}.
LinkNotes: 
InLink} //ORC

InLink{
InputNode: Cdc6
LinkEffect: Activation
LinkType: Complex_Formation
LinkDescription: \textit{Pre-RC} complexes assemble when \textit{ORC}, \textit{Cdc6}, and \textit{Cdt1} are all bound to sites of replication origin along the DNA \cite{depamphilisRegulatingLicensingDNA2006}.
LinkNotes: 
InLink} //Cdc6

InLink{
InputNode: Cdt1
LinkEffect: Activation
LinkType: Complex_Formation
LinkDescription: \textit{Pre-RC} complexes assemble when \textit{ORC}, \textit{Cdc6}, and \textit{Cdt1} are all bound to sites of replication origin along the DNA, leading to the recruitment of the \textit{MCM} helicase \cite{depamphilisRegulatingLicensingDNA2006}.
LinkNotes: 
InLink} //Cdt1

InLink{
InputNode: Replication
LinkEffect: Repression
LinkType: Unbinding
LinkDescription: \textit{Pre-RC}s fire and fall apart during DNA replication \cite{depamphilisRegulatingLicensingDNA2006}.
LinkNotes: 
InLink} //Replication

InLink{
InputNode: f4N_DNA
LinkEffect: Repression
LinkType: Indirect
LinkDescription: In our model the \textit{Pre-RC} node turns OFF when \textit{Replication} is completed, marked by the time-point when both \textit{Replication} and \textit{f4N\_DNA} are ON.
LinkNotes: 
InLink} //f4N_DNA
Node} // Pre_RC

Node{
NodeMetaData{
NodeName: geminin
NodeGenes: 51053, 57441, 291137
NodeType: Protein
NodeColor: goldenrod
NodeCoordinate: 486.34758803047504, 686.8168434598091
NodeDescription: \textit{Geminin} is present when transcribed by \textit{E2F1} and not targeted for degradation by \textit{APC/C\textsuperscript{Cdh1}} or \textit{APC/C\textsuperscript{Cdc20}} \cite{Clijsters:2013do}.
NodeNotes: 
NodeMetaData}

NodeGate{
DiscreteLogic{
	geminin *= E2F1 and not (pAPC and Cdc20) and not Cdh1 
DiscreteLogic}
NodeGate}

InLink{
InputNode: E2F1
LinkEffect: Activation
LinkType: Transcription
LinkDescription: \textit{Geminin} is a direct transcriptional target of \textit{E2F1} \cite{yoshidaRegulationGemininCdt12004}.
LinkNotes: 
InLink} //E2F1

InLink{
InputNode: pAPC
LinkEffect: Repression
LinkType: Ubiquitination
LinkDescription: \textit{Geminin} is a target of \textit{APC/C\textsuperscript{Cdc20}} at the metaphase/ anaphase transition \cite{Clijsters:2013do}.
LinkNotes: 
InLink} //pAPC
InLink{
InputNode: Cdc20
LinkEffect: Repression
LinkType: Ubiquitination
LinkDescription: \textit{Geminin} is a target of \textit{APC/C\textsuperscript{Cdc20}} at the metaphase/ anaphase transition \cite{Clijsters:2013do}.
LinkNotes: 
InLink} //Cdc20
InLink{
InputNode: Cdh1
LinkEffect: Repression
LinkType: Ubiquitination
LinkDescription: \textit{Geminin} is a target of \textit{APC/C\textsuperscript{Cdh1}} ubiquitin ligase \cite{garcia-higueraGenomicStabilityTumour2008}.
LinkNotes: 
InLink} //Cdh1
Node} // geminin

Node{
NodeMetaData{
NodeName: CyclinA_mRNA
NodeGenes: 8900, 12427, 295052
NodeType: MRNA
NodeColor: mediumorchid
NodeCoordinate: 671.7867621376178, 851.3802449444786
NodeDescription: In non-apoptotic cells (no \textit{CAD}), \textit{Cyclin A} is transcribed by \textit{E2F1} in the absence of active \textit{RB} or by \textit{FoxM1}. {\color{NavyBlue} In addition, high and/or sustained \textit{p53} activity, represented in our model by the \textit{p53\_4} node, can also repress \textit{Cyclin A} transcription \cite{toettcherDistinctMechanismsAct2009b,spurgersIdentificationCellCycle2006}.}
NodeNotes: 
NodeMetaData}

NodeGate{
DiscreteLogic{
	CyclinA_mRNA *= ((E2F1 and (not pRB or Myc)) or FoxM1) and not (p53_4 or CAD)
DiscreteLogic}
NodeGate}

InLink{
InputNode: E2F1
LinkEffect: Activation
LinkType: Transcription
LinkDescription: \textit{Cyclin A} is transcriptionally activated by \textit{E2F} factors \cite{helin1998regulation}.
LinkNotes: 
InLink} //E2F1
InLink{
InputNode: pRB
LinkEffect: Repression
LinkType: Transcription
LinkDescription: Active \textit{RB} blocks \textit{E2F1}’s ability to transcribe \textit{Cyclin A} \cite{knudsenCyclinFunctionalTarget1999}.
LinkNotes: 
InLink} //pRB

InLink{
InputNode: Myc
LinkEffect: Activation
LinkType: Transcription
LinkDescription: \textit{Cyclin A} is transcriptionally activated in \textit{Myc} overexpressing cells \cite{garcia-gutierrezMycStimulatesCell2019}.
LinkNotes: 
InLink} //Myc

InLink{
InputNode: FoxM1
LinkEffect: Activation
LinkType: Transcription
LinkDescription: Depletion of \textit{FoxM1} results in reduced \textit{Cyclin A2} expression (it is not clear whether \textit{FoxM1} is a direct transcriptional inducer of \textit{Cyclin A}) \cite{kimForkheadBoxM12006,kalinIncreasedLevelsFoxM12006,laoukiliFoxM1RequiredExecution2005,alvarez-fernandezRecoveryDNAdamageinducedG22010}.
LinkNotes: 
InLink} //FoxM1

InLink{
InputNode: p53_4
LinkEffect: Repression
LinkType: Transcription
LinkDescription: {\color{NavyBlue}\textit{p53} overexpression can repress \textit{Cyclin A2}\cite{spurgersIdentificationCellCycle2006}, an effect that likely requires high or sustained \textit{p53} levels so that cells able to recover from G2 arrest without excessive damage do not loose their G2 cyclin profile and can continue to mitosis \cite{toettcherDistinctMechanismsAct2009b}.}
LinkNotes: Lahav cc
InLink} //p53_4

InLink{
InputNode: CAD
LinkEffect: Repression
LinkType: Indirect
LinkDescription: This link from Caspase-activated DNase (\textit{CAD}) to \textit{Cyclin A} mRNA ensures that apoptotic cells settle into a G0-like attractor regardless of their initial state. The rationale for this is that no mRNA synthesis can be maintained if DNA is fragmented (we only use these links from \textit{CAD} if needed).
LinkNotes: 
InLink} //CAD
Node} // CyclinA_mRNA

Node{
NodeMetaData{
NodeName: Emi1
NodeGenes: 26271, 26271, 292263
NodeType: Protein
NodeColor: mediumorchid
NodeCoordinate: 796.2867621376179, 966.3802449444786
NodeDescription: Our model allows the sustained presence of \textit{Emi1} protein when it is either actively transcribed by \textit{E2F1} \cite{tateguTranscriptionalRegulationHuman2008,hsuE2FdependentAccumulationHEmi12002} or lacks joint inhibition by \textit{pRB} \cite{hsuE2FdependentAccumulationHEmi12002} and \textit{p21} \cite{leeDNADamageTriggers2009}. Degradation of \textit{Emi1} is mediated by \textit{Plk1} and \textit{CyclinB/Cdk1} complexes; initiation of this degradation requires at least temporary co-localization of \textit{Emi1} with \textit{Plk1} at mitotic spindle poles \cite{hansenPlk1RegulatesActivation2004}.
NodeNotes: 
NodeMetaData}

NodeGate{
DiscreteLogic{
	Emi1 *= (E2F1 or not pRB or not p21) and not (Plk1 and CyclinB and Cdk1 and (U_Kinetochores or A_Kinetochores))
DiscreteLogic}
NodeGate}

InLink{
InputNode: E2F1
LinkEffect: Activation
LinkType: Transcription
LinkDescription: \textit{Emi1} is a direct transactional target of \textit{E2F1} \cite{tateguTranscriptionalRegulationHuman2008,hsuE2FdependentAccumulationHEmi12002}.
LinkNotes: 
InLink} //E2F1
InLink{
InputNode: pRB
LinkEffect: Repression
LinkType: Transcription
LinkDescription: Active retinoblastoma protein can block \textit{Emi1} transcription mediated by \textit{E2F1} \cite{hsuE2FdependentAccumulationHEmi12002}.
LinkNotes: 
InLink} //pRB
InLink{
InputNode: p21
LinkEffect: Repression
LinkType: Indirect
LinkDescription: \textit{p21} activation during DNA damage lead to a substantial decrease of \textit{Emi1} levels, not observed in \textit{p21}-null cells \cite{leeDNADamageTriggers2009}.
LinkNotes: 
InLink} //p21

InLink{
InputNode: Plk1
LinkEffect: Repression
LinkType: Phosphorylation
LinkDescription: \textit{Plk1} phosphorylates \textit{Emi1} at mitotic spindle poles, stimulating its \textit{$\beta$TrCP} binding and ubiquitination \cite{hansenPlk1RegulatesActivation2004}.
LinkNotes: 
InLink} //Plk1

InLink{
InputNode: CyclinB
LinkEffect: Repression
LinkType: Indirect
LinkDescription: \textit{Cyclin B/Cdk1} enhances the ability of \textit{Plk1} to mediate \textit{Emi1} destruction \cite{hansenPlk1RegulatesActivation2004}.
LinkNotes: 
InLink} //CyclinB

InLink{
InputNode: Cdk1
LinkEffect: Repression
LinkType: Indirect
LinkDescription: \textit{Cyclin B/Cdk1} enhances the ability of \textit{Plk1} to mediate \textit{Emi1} destruction \cite{hansenPlk1RegulatesActivation2004}.
LinkNotes: 
InLink} //Cdk1

InLink{
InputNode: U_Kinetochores
LinkEffect: Repression
LinkType: Indirect
LinkDescription: As \textit{Plk1}-mediated phosphorylation of \textit{Emi1} occurs at mitotic spindle poles, our model requires ongoing mitosis for this interaction \cite{hansenPlk1RegulatesActivation2004}.
LinkNotes: 
InLink} //U_Kinetochores

InLink{
InputNode: A_Kinetochores
LinkEffect: Repression
LinkType: Indirect
LinkDescription: \textit{Plk1} phosphorylates \textit{Emi1} at mitotic spindle poles, stimulating its \textit{$\beta$TrCP} binding and ubiquitination \cite{hansenPlk1RegulatesActivation2004}.
LinkNotes: 
InLink} //A_Kinetochores
Node} // Emi1

Node{
NodeMetaData{
NodeName: FoxM1
NodeGenes: 2305, 14235, 58921
NodeType: TF_Protein
NodeColor: mediumorchid
NodeCoordinate: 784.7867621376178, 872.3802449444786
NodeDescription: In our model, \textit{FoxM1} activity requires increased expression by \textit{Myc} \cite{panTranscriptionFactorFoxM12018} and activating phosphorylation by \textit{Cyclin E/Cdk2}. Alternatively, \textit{FoxM1} activity can be sustained by potent \textit{Cdk2 / Cdk1} activity in G2 (supported by \textit{Cdc25A} or \textit{Cdc25B}), or a serial phosphorylation by \textit{Cyclin B/Cdk1} and \textit{Plk1} during mitosis.
NodeNotes: 
NodeMetaData}

NodeGate{
DiscreteLogic{
	FoxM1 *= (Myc and CyclinE) or (CyclinA and Cdc25A and Cdc25B) or (Plk1 and CyclinB and Cdk1)
DiscreteLogic}
NodeGate}

InLink{
InputNode: Myc
LinkEffect: Activation
LinkType: Transcription
LinkDescription: \textit{FoxM1} is a direct transcriptional target of \textit{c-Myc} \cite{panTranscriptionFactorFoxM12018}.
LinkNotes: 
InLink} //Myc

InLink{
InputNode: CyclinE
LinkEffect: Activation
LinkType: Phosphorylation
LinkDescription: \textit{Cyclin E/Cdk2} complexes bind and phosphorylate FoxM1, potently inducing its transcriptional activity, which starts during S-phase \cite{luscher-firzlaffRegulationTranscriptionFactor2006}.
LinkNotes: 
InLink} //CyclinE
InLink{
InputNode: CyclinA
LinkEffect: Activation
LinkType: Phosphorylation
LinkDescription: In addition to \textit{Cyclin E/Cdk2}, \textit{Cyclin A/Cdk2} complexes can also keep \textit{FoxM1} transcriptionally active by phosphorylating its autoinhibitory N-terminal region \cite{laoukiliActivationFoxM1G22008}.
LinkNotes: 
InLink} //CyclinA
InLink{
InputNode: Cdc25A
LinkEffect: Activation
LinkType: Complex_Formation
LinkDescription: Active \textit{Cdc25A} binds to and enhances the transcriptional activity of \textit{FoxM1}, potentually by bridging FoxM1 and active cyclin-\textit{Cdk2} complexes \cite{sullivanNovelInteractionsFOXM12012}.
LinkNotes: 
InLink} //Cdc25A

InLink{
InputNode: Cdc25B
LinkEffect: Activation
LinkType: Indirect
LinkDescription: \textit{Cdc25B} overexpression can increase \textit{FoxM1}-dependent transcription, likely via aiding \textit{Cdk1} activity \cite{majorForkheadBoxM1B2004}.
LinkNotes: 
InLink} //Cdc25B

InLink{
InputNode: Plk1
LinkEffect: Activation
LinkType: Phosphorylation
LinkDescription: \textit{Plk1} binds and phosphorylates \textit{FoxM1}, which activates \textit{FoxM1}-mediated transcription in early mitosis \cite{fuPlk1dependentPhosphorylationFoxM12008}.
LinkNotes: 
InLink} //Plk1
InLink{
InputNode: CyclinB
LinkEffect: Activation
LinkType: Phosphorylation
LinkDescription: \textit{FoxM1} binds \textit{Plk1}, and phosphorylation of two key residues at this binding domain by \textit{Cyclin B/Cdk1} primes it for \textit{Plk1} binding \cite{fuPlk1dependentPhosphorylationFoxM12008}.
LinkNotes: 
InLink} //CyclinB

InLink{
InputNode: Cdk1
LinkEffect: Activation
LinkType: Phosphorylation
LinkDescription: \textit{FoxM1} binds \textit{Plk1}, and phosphorylation of two key residues at this binding domain by \textit{Cyclin B/Cdk1} primes it for \textit{Plk1} binding \cite{fuPlk1dependentPhosphorylationFoxM12008}.
LinkNotes: 
InLink} //Cdk1
Node} // FoxM1

Node{
NodeMetaData{
NodeName: Cdc25A
NodeGenes: 993, 12530, 171102
NodeType: Phosphatase
NodeColor: mediumorchid
NodeCoordinate: 663.2867621376178, 920.3802449444786
NodeDescription: As the precise combinatorial regulation of \textit{Cdc25A} throughput the cell cycle is unknown, our model assumes that accumulation of the \textit{Cdc25A} protein requires transcriptional activation by both \textit{E2F1} in the absence of \textit{pRB}, and \textit{FoxM1} to override destruction by \textit{APC/C\textsuperscript{Cdh1}}. Alternatively, one of the two transcription factors can drive \textit{Cdc25A} accumulation in the absence of \textit{APC/C\textsuperscript{Cdh1}}. In addition, stabilization of \textit{Cdc25A} either requires the absence of \textit{GSK3$\beta$} and \textit{CHK1} (both of which promote its degradation), or stabilization by \textit{Cdk} activity.
NodeNotes: 
NodeMetaData}

NodeGate{
DiscreteLogic{
	Cdc25A *= not CHK2 and (		(FoxM1 and E2F1 and not pRB) or  (not Cdh1 and (FoxM1 or (E2F1 and not pRB)))) 
				and (not (GSK3 or CHK1) or CyclinE or CyclinA or (CyclinB and Cdk1))
DiscreteLogic}
NodeGate}

InLink{
InputNode: FoxM1
LinkEffect: Activation
LinkType: Transcription
LinkDescription: \textit{FoxM1} is a direct transcriptional inducer of \textit{Cdc25A} \cite{sullivanNovelInteractionsFOXM12012}.
LinkNotes: 
InLink} //FoxM1
InLink{
InputNode: E2F1
LinkEffect: Activation
LinkType: Transcription
LinkDescription: \textit{E2F1} is a direct transcriptional inducer of \textit{Cdc25A} \cite{vigoCDC25APhosphataseTarget1999}.
LinkNotes: 
InLink} //E2F1

InLink{
InputNode: pRB
LinkEffect: Repression
LinkType: Transcription
LinkDescription: Active (hypo-phosphorylated) \textit{pRB} blocks \textit{E2F1}’s ability to drive \textit{Cdc25A} transcription \cite{vigoCDC25APhosphataseTarget1999,wuE2FRbComplexesAssemble2000}.
LinkNotes: 
InLink} //pRB

InLink{
InputNode: Cdh1
LinkEffect: Repression
LinkType: Degradation
LinkDescription: The \textit{APC/C}$^{Cdh1}$ complex degrades \textit{Cdc25A} at mitotic exit \cite{donzelli2002dual,Manchado:2010ja}.
LinkNotes: 
InLink} //Cdh1

InLink{
InputNode: GSK3
LinkEffect: Repression
LinkType: Phosphorylation
LinkDescription: \textit{GSK3$\beta$} phosphorylates \textit{Cdc25A}, promoting its proteolysis \cite{kangGSK3BetaTargets2008}. 
LinkNotes: 
InLink} //GSK3
InLink{
InputNode: CHK1
LinkEffect: Repression
LinkType: Phosphorylation
LinkDescription: \textit{CHK1} phosphorylates \textit{Cdc25A}, promoting its proteolysis and inhibiting its interaction with \textit{Cyclin A/Cdk1/2} and \textit{Cyclin B/Cdk1} \cite{chenChk1KinaseNegatively2003,tuInvolvementChk1Cdc25AcyclinCDK22011}.
LinkNotes: 
InLink} //CHK1
InLink{
InputNode: CHK2
LinkEffect: Repression
LinkType: Phosphorylation
LinkDescription: {\color{NavyBlue}\textit{CHK2} phosphorylates \textit{Cdc25A}, promoting its proteolysis and blocking its ability to keep \textit{Cyclin A/Cdk1/2} active \cite{falckATMChk2Cdc25ACheckpointPathway2001}.}
LinkNotes: 
InLink} //CHK2

InLink{
InputNode: CyclinE
LinkEffect: Activation
LinkType: Phosphorylation
LinkDescription: \textit{Cdc25A} protein levels are stabilized during S-phase by \textit{CyclinE/Cdk2}-dependent phosphorylation \cite{Hoffmann:1994wk}.
LinkNotes: 
InLink} //CyclinE

InLink{
InputNode: CyclinA
LinkEffect: Activation
LinkType: Phosphorylation
LinkDescription: \textit{Cdc25A} protein levels are stabilized during S and G2 by  \textit{Cdk2}-dependent phosphorylation.  \textit{Cdk2} first partners with  \textit{Cyclin E} \cite{Hoffmann:1994wk}, then continues to stabilize \textit{Cdc25A} past the point of \textit{Cyclin E} expression by partnering with \textit{Cyclin A} \cite{mazzoliniPhosphorylationCDC25ASER2832016}.
LinkNotes: 
InLink} //CyclinA

InLink{
InputNode: CyclinB
LinkEffect: Activation
LinkType: Phosphorylation
LinkDescription: During mitosis, \textit{Cdc25A} is stabilizes by \textit{Cyclin B/Cdk1} phosphorylation, which protects it from the proteasome \cite{mailandRegulationEventsCdc25A2002}.
LinkNotes: 
InLink} //CyclinB

InLink{
InputNode: Cdk1
LinkEffect: Activation
LinkType: Phosphorylation
LinkDescription: During mitosis, \textit{Cdc25A} is stabilizes by \textit{Cyclin B/Cdk1} phosphorylation, which protects it from the proteasome \cite{mailandRegulationEventsCdc25A2002}.
LinkNotes: 
InLink} //Cdk1
Node} // Cdc25A

Node{
NodeMetaData{
NodeName: Wee1
NodeGenes: 7465, 22390, 308937
NodeType: Kinase
NodeColor: mediumorchid
NodeCoordinate: 741.7867621376179, 947.3802449444786
NodeDescription: \textit{Wee1} is active during \textit{Replication}, unless its activity is blocked by \textit{CyclinA/Cdk1} OR \textit{CyclinB/Cdk1}  \cite{Deibler:2010ds}.
NodeNotes: 
NodeMetaData}

NodeGate{
DiscreteLogic{
	Wee1 *= (Replication or CHK1) and not (Cdk1 and CyclinB) and (CHK1 or not (Cdk1 and CyclinA and Plk1)) and not Casp3
DiscreteLogic}
NodeGate}

InLink{
InputNode: Replication
LinkEffect: Activation
LinkType: Complex_Process
LinkDescription: To model the sensitivity of \textit{Wee1} activation to ongoing DNA synthesis even in the absence of damage, our model turns on \textit{Wee1} immediately upon the start of DNA replication and maintains it until both Replication and the checkpoint kinase \textit{Chk1} is OFF \cite{lee2001positive}. In addition, \textit{Wee1} activity has been implicated in maintaining normal replication fork procession, linking its activity directly to ongoing replication \cite{dominguez-kellyWee1ControlsGenomic2011}.
LinkNotes: 
InLink} //Replication
InLink{
InputNode: CHK1
LinkEffect: Activation
LinkType: Phosphorylation
LinkDescription: During DNA replication \textit{Wee1} is activated by the checkpoint kinase \textit{CHK1} \cite{lee2001positive}.
LinkNotes: 
InLink} //CHK1
InLink{
InputNode: CyclinB
LinkEffect: Repression
LinkType: Phosphorylation
LinkDescription: \textit{Cyclin B/Cdk1} is a strong inducer of \textit{Wee1} phosphorylation and deactivation \cite{Deibler:2010ds}.
LinkNotes: 
InLink} //CyclinB
InLink{
InputNode: Cdk1
LinkEffect: Repression
LinkType: Phosphorylation
LinkDescription: The somatic \textit{Wee1} protein is an order of magnitude more sensitive to \textit{Cdk1} activity than \textit{Cdc25C}. Thus, both \textit{Cyclin A/Cdk1} and \textit{Cyclin B/Cdk1} strongly induce \textit{Wee1} phosphorylation and deactivation \cite{Deibler:2010ds}.
LinkNotes: 
InLink} //Cdk1

InLink{
InputNode: CyclinA
LinkEffect: Repression
LinkType: Phosphorylation
LinkDescription: \textit{Cyclin A/Cdk1} is a strong inducer of \textit{Wee1} phosphorylation and deactivation \cite{Deibler:2010ds}.
LinkNotes: 
InLink} //CyclinA
InLink{
InputNode: Plk1
LinkEffect: Repression
LinkType: Phosphorylation
LinkDescription: \textit{Plk1} phosphorylation at S53 promotes \textit{Wee1} degradation \cite{watanabeCyclindependentKinaseCDK2005}. This event is primed by \textit{Cdk1} phosphorylation of \textit{Wee1} at S123 \cite{watanabeCyclindependentKinaseCDK2005}. As the main partner of \textit{Cdk1} in mitosis is \textit{Cyclin B}, we assume that assistance from \textit{Plk1} to block \textit{Wee1} is more relevant when paired with \textit{Cyclin A/Cdk1} complexes.
LinkNotes: 
InLink} //Plk1
InLink{
InputNode: Casp3
LinkEffect: Repression
LinkType: Proteolysis
LinkDescription: \textit{Caspase 3} cleaves and deactivates \textit{Wee1} \cite{zhouCaspasedependentActivationCyclindependent1998}.
LinkNotes: 
InLink} //Casp3
Node} // Wee1

Node{
NodeMetaData{
NodeName: Cdc25B
NodeGenes: 994, 12531, 171103
NodeType: Phosphatase
NodeColor: mediumorchid
NodeCoordinate: 847.7867621376178, 1013.3802449444786
NodeDescription: \textit{Cdc25B} activation requires transcription by \textit{FoxM1}, centrosomal localization, and activation by \textit{Aurora A} kinase on replicated centrosomes.
NodeNotes: 
NodeMetaData}

NodeGate{
DiscreteLogic{
	Cdc25B *= FoxM1 and f4N_DNA
DiscreteLogic}
NodeGate}

InLink{
InputNode: FoxM1
LinkEffect: Activation
LinkType: Transcription
LinkDescription: \textit{FoxM1} is an essential inducer or \textit{Cdc25B} \cite{wangForkheadBoxM12005}.
LinkNotes: 
InLink} //FoxM1

InLink{
InputNode: f4N_DNA
LinkEffect: Activation
LinkType: Localization
LinkDescription: \textit{Cdc25B} is localized at centrosomes, where it is activated by \textit{Aurora A} kinase \cite{dutertrePhosphorylationCDC25BAuroraA2004}. As \textit{Aurora A} itself is only recruited to duplicated, centrosomes before their separation \cite{dutertreRoleAuroraACentrosome2002}, \textit{Cdc25B} activation requires duplicated centrosomes. As our model does not directly account for centrosome dynamics, we account for this by requiring the completion of S-phase (4N DNA).
LinkNotes: 
InLink} //f4N_DNA
Node} // Cdc25B

Node{
NodeMetaData{
NodeName: Plk1
NodeGenes: 5347, 18817, 25515
NodeType: Kinase
NodeColor: mediumorchid
NodeCoordinate: 643.2867621376179, 989.3802449444786
NodeDescription: \textit{Plk1} activity requires the absence of \textit{APC/C\textsuperscript{Cdh1}}, transcription by \textit{FoxM1}, or high \textit{Plk1} levels transcribed earlier by both \textit{FoxM1} and \textit{FoxO3} (see \textit{Plk1\_H} below) \cite{alvarezForkheadTranscriptionFactors2001}. In addition, \textit{Plk1} activation requires phosphorylation by either \textit{CyclinB/Cdk1} during mitosis or \textit{Cyclin A/Cdk2} (aided by lack of \textit{Wee1} and \textit{Cdc25A}) at the G2/M boundary \cite{gheghianiPLK1ActivationLate2017}.
NodeNotes: 
NodeMetaData}

NodeGate{
DiscreteLogic{
	Plk1 *= not Cdh1 and (FoxM1 or Plk1_H) and ((CyclinB and Cdk1) or (CyclinA and Cdc25A and not Wee1 ))
DiscreteLogic}
NodeGate}

InLink{
InputNode: Cdh1
LinkEffect: Repression
LinkType: Ubiquitination
LinkDescription: The majority of \textit{Plk1} is degraded in anaphase by the \textit{APC/C\textsuperscript{Cdh1}} complex \cite{Lindon:2004kl}.
LinkNotes: 
InLink} //Cdh1
InLink{
InputNode: FoxM1
LinkEffect: Activation
LinkType: Transcription
LinkDescription: \textit{Plk1} is a direct transcriptional target of \textit{FoxM1} \cite{fuPlk1dependentPhosphorylationFoxM12008}.
LinkNotes: 
InLink} //FoxM1
InLink{
InputNode: Plk1_H
LinkEffect: Activation
LinkType: Persistence
LinkDescription: Our model tracks the accumulauton of high-enough levels of \textit{Plk1} to survive \textit{APC/C\textsuperscript{Cdh1}} mediated destruction into telophase via the \textit{Plk1\_H} node. Its ON state represents strong prior \textit{Plk1} activation. Thus, it sustains the \textit{Plk1} node in the absence of \textit{FoxM1}-mediated transcription until \textit{Plk1\_H} itself is lost as \textit{Plk1} levels fall.
LinkNotes: 
InLink} //Plk1_H
InLink{
InputNode: CyclinB
LinkEffect: Activation
LinkType: Phosphorylation
LinkDescription: \textit{Plk1} is activated by \textit{Cyclin B/Cdk1} phosphorylation \cite{kotaniPKAMPFactivatedPololike1998,qianActivatedPololikeKinase1998,thomasCdk1PhosphorylatesSPAT12016}.
LinkNotes: 
InLink} //CyclinB

InLink{
InputNode: Cdk1
LinkEffect: Activation
LinkType: Phosphorylation
LinkDescription: \textit{Plk1} is activated by \textit{Cyclin B/Cdk1} phosphorylation \cite{kotaniPKAMPFactivatedPololike1998,qianActivatedPololikeKinase1998,thomasCdk1PhosphorylatesSPAT12016}.
LinkNotes: 
InLink} //Cdk1

InLink{
InputNode: CyclinA
LinkEffect: Activation
LinkType: Phosphorylation
LinkDescription: \textit{Plk1} activation at the G2/M boundary, before \textit{Cdk1/Cuclin B} complexes are activated, requires active \textit{Cyclin A/Cdk} \cite{gheghianiPLK1ActivationLate2017}.
LinkNotes: 
InLink} //CyclinA
InLink{
InputNode: Cdc25A
LinkEffect: Activation
LinkType: Indirect
LinkDescription: As we do not include a separate \textit{Cdk2} node in our model, strong \textit{Cyclin A/Cdk2} activity requires ongoing dephosphorylation of \textit{Cdk2} by \textit{Cdc25A} \cite{timofeevHumanCdc25APhosphatase2009}.
LinkNotes: 
InLink} //Cdc25A

InLink{
InputNode: Wee1
LinkEffect: Repression
LinkType: Indirect
LinkDescription: \textit{Cyclin A}-mediated induction of \textit{Plk1} is blocked by \textit{Wee1} kinase, which specifically inhibits \textit{Cdk2} activity \cite{gheghianiPLK1ActivationLate2017}.
LinkNotes: 
InLink} //Wee1
Node} // Plk1

Node{
NodeMetaData{
NodeName: CyclinA
NodeGenes: 8900, 12427, 295052
NodeType: Protein_Complex
NodeColor: mediumorchid
NodeCoordinate: 533.2867621376179, 907.3802449444786
NodeDescription: \textit{Cyclin A} activity requires transcription (\textit{Cyclin A} mRNA) and the absence of degradation by phosphorylated (mitotic) \textit{pAPC}. In addition, turning ON inactive \textit{Cyclin A} requires activation of \textit{Cdk2} by \textit{Cdc25A} \cite{blomberg1999ectopic} and the absence / \textit{Emi1}-mediated inhibition of \textit{APC/C\textsuperscript{Cdh1}}. Once active, \textit{Cyclin A} maintains its activity in the absence of overpowering influences driving its degradation. Namely, \textit{Cyclin A} relies on either \textit{Emi1} or the absence of \textit{UbcH10} for its ability to keep inactive \textit{APC/C\textsuperscript{Cdh1}} in check. To overpower active \textit{APC/C\textsuperscript{Cdh1}}, \textit{Cyclin A} requires both \textit{Emi1} and no \textit{UbcH10}. The precise combinatorial regulation of \textit{Cyclin A} is not known; the above logic is consistent with \textit{Cyclin A} activity pattern during cell cycle progression.
NodeNotes: gene id's are for cyclin A1. Old: S-phase activation of \textit{Cyclin A} requires transcription by \textit{E2F} factors AND \textit{Cdk2} activation by \textit{Cdc25A}  \cite{helin1998regulation,blomberg1999ectopic, Katsuno:2009di}. When already active, \textit{Cyclin A} sustains its function in the absence of \textit{APC/C}-mediated degradation. \textit{Cyclin A} is degraded by \textit{APC/C}$^{Cdc20}$ (represented in the model as [\textit{pAPC} AND \textit{Cdc20}]), or  \textit{APC/C}$^{Cdh1}$ (represented by \textit{Cdh1}) in the presence of the \textit{UbcH10} protein \cite{Harper:2002ke,Rape:2004em,faureDynamicalAnalysisGeneric2006}.
NodeMetaData}

NodeGate{
DiscreteLogic{
	CyclinA *= CyclinA_mRNA and not pAPC and ((Cdc25A and (not Cdh1 or Emi1)) or (CyclinA and ((not Cdh1 and (Emi1 or not UbcH10)) or (Emi1 and not UbcH10))))
DiscreteLogic}
NodeGate}

InLink{
InputNode: CyclinA_mRNA
LinkEffect: Activation
LinkType: Translation
LinkDescription: Sustained availability of \textit{Cyclin A} requires ongoing translation from \textit{CyclinA} mRNA.
LinkNotes: 
InLink} //CyclinA_mRNA
InLink{
InputNode: pAPC
LinkEffect: Repression
LinkType: Degradation
LinkDescription: \textit{Cyclin A} is degraded by the \textit{APC/C}$^{Cdc20}$ in prometaphase (as soon as the APC/C components are phosphorylated by Cdk1) \cite{geleyAnaphasepromotingComplexCyclosomedependent2001, denelzenCyclinDestroyedPrometaphase2001}, before the full activation of the complex at SAC passage \cite{difioreHowCyclinDestruction2010}. In our model, this stage of mitotic \textit{APC/C}$^{Cdc20}$ activation is represented by \textit{Cdk1}-phosphorylated \textit{APC/C} (\textit{pAPC}).
LinkNotes: 
InLink} //pAPC
InLink{
InputNode: Cdc25A
LinkEffect: Activation
LinkType: Dephosphorylation
LinkDescription: \textit{Cdc25A} promotes active  \textit{Cyclin A/Cdk2} complex formation by removing inhibitory phosphorylation of \textit{Cdk2} \cite{blomberg1999ectopic,Katsuno:2009di}.
LinkNotes: 
InLink} //Cdc25A
InLink{
InputNode: Cdh1
LinkEffect: Repression
LinkType: Degradation
LinkDescription: \textit{Cyclin A} is degraded by \textit{APC/C}$^{Cdh1}$ in the presence of the \textit{UbcH10} protein \cite{Harper:2002ke,Rape:2004em,faureDynamicalAnalysisGeneric2006}.
LinkNotes: 
InLink} //Cdh1
InLink{
InputNode: Emi1
LinkEffect: Activation
LinkType: Complex_Formation
LinkDescription: \textit{Emi1} binding to \textit{Cdh1} is required to stabilize \textit{Cyclin A} levels at the G1/S transition, allowing \textit{Cyclin A/Cdk2} to block \textit{APC/C}$^{Cdh1}$ \cite{machidaAPCInhibitorEmi12007,reimannEmi1MitoticRegulator2001,reimannEmi1RegulatesAnaphasepromoting2001}.
LinkNotes: 
InLink} //Emi1
InLink{
InputNode: CyclinA
LinkEffect: Activation
LinkType: Persistence
LinkDescription: We assume that once activated, \textit{Cyclin A/Cdk2,1} complexes can sustain their activity until \textit{Cyclin A} is degraded.
LinkNotes: 
InLink} //CyclinA
InLink{
InputNode: UbcH10
LinkEffect: Repression
LinkType: Degradation
LinkDescription: \textit{Cyclin A}  degradation by \textit{APC/C}$^{Cdh1}$ requires \textit{UbcH10} \cite{Rape:2004em}.
LinkNotes: 
InLink} //UbcH10
Node} // CyclinA

Node{
NodeMetaData{
NodeName: Cdc25C
NodeGenes: 995, 12532, 307511
NodeType: Phosphatase
NodeColor: mediumorchid
NodeCoordinate: 808.7867621376178, 1081.3802449444786
NodeDescription: In our model, \textit{Cdc25C} is active in cells with replicated DNA (see \textit{f4N\_DNA} $\rightarrow$ \textit{Cdc25C} link). Its activation is initiated by a small, initially cytoplasmic pool of \textit{Cyclin B/Cdk1} activated by \textit{Cdc25B} (not directly represented in our model) and further increased by \textit{Cdc25B} itself, which translocates to the nucleus with the aid of \textit{Plk1}. During mitosis, \textit{Plk1} potentiates the ability of \textit{Cyclin B/Cdk1} to maintain \textit{Cdc25C} activity. {\color{NavyBlue}In contrast, \textit{CHK1/2}  phosphorylate \textit{Cdc25C}, leading to its nuclear exclusion and degradation \cite{liuRoleCDC25CCell2020,thanasoulaATMATRCheckpoint2012,schmittCHK1PhosphorylatesCDC25B2006,kramerCentrosomeassociatedChk1Prevents2004}.}
NodeNotes: Old: \textit{Cdc25C} is active in the presence of  \textit{Cyclin A,B/Cdk1} complexes.
NodeMetaData}

NodeGate{
DiscreteLogic{
	Cdc25C *= f4N_DNA and Plk1 and ((Cdc25B and not CHK1 and (not CHK2 or Bipolar_Spindle)) or (CyclinB and Cdk1))
DiscreteLogic}
NodeGate}

InLink{
InputNode: f4N_DNA
LinkEffect: Activation
LinkType: Indirect
LinkDescription: The nature and localization of the signals responsible for the onset and maintenance of \textit{Cdc25C} activity require replicated DNA (\textit{f4N\_DNA}) \cite{lobjoisPololikeKinaseRegulates2009,lindqvistCdc25BCooperatesCdc25A2005}. Namely, \textit{Cdc25C} is initially activated by a small pool of \textit{Cyclin B/Cdk1} (below the ON-threshold of \textit{Cdk1} in our model) which starts our at the replicated centrosome. Moreover, the pool of mitotic \textit{Cdc25C} co-localized with active \textit{Chk1/Cyclin B} is found on condensed chromosomes, again requiring the presence of \textit{f4N\_DNA} \cite{lopez-gironaNuclearLocalizationCdc251999}.
LinkNotes: 
InLink} //f4N_DNA

InLink{
InputNode: Plk1
LinkEffect: Activation
LinkType: Phosphorylation
LinkDescription: In addition, \textit{Plk1} induces nuclear transport of \textit{CDC25B}, where it contributes to the initiation of \textit{Cdk1} activity \cite{lobjoisPololikeKinaseRegulates2009}. During mitosis, \textit{Plk1} helps maintain strong \textit{Cdc25C} activation by phosphorylating it on the same site as \textit{Cyclin B/Cdk1} \cite{ouyangPhysicalAssociationPhosphorylation1999}, as indicated by the profound decrease of Cdc25C activity in Plk1-inhibited mitotic cells \cite{qianActivatedPololikeKinase1998,cogswellDominantnegativePololikeKinase2000}.
LinkNotes: 
InLink} //Plk1
InLink{
InputNode: Cdc25B
LinkEffect: Activation
LinkType: Indirect
LinkDescription: \textit{CDC25B} starts the cascade leading to mitotic entry by activating a small centrosomal pool of \textit{Cyclin B/Cdk1}, leading to their nuclear translocation where they trigger the activation of \textit{Cdc25C} and eventually the larger nuclear \textit{Cyclin B/Cdk1} pool \cite{desouzaCentrosomalCytoplasmicCdc22000,jackmanActiveCyclinB1Cdk12003,lindqvistCdc25BCooperatesCdc25A2005}.
LinkNotes: 
InLink} //Cdc25B


InLink{
InputNode: CHK1
LinkEffect: Repression
LinkType: Phosphorylation
LinkDescription: \textit{CHK1} phosphorylates \textit{Cdc25C}, leading to its nuclear exclusion, loss of access to its main target, \textit{Cdk1} \cite{lopez-gironaNuclearLocalizationCdc251999}. In addition, \textit{CHK1} blocks the ability of \textit{Cdc25B} to activate \textit{Cdc25C} at the centrosomes by phosphorylating it and blocking its \textit{Cdk1} activity \cite{schmittCHK1PhosphorylatesCDC25B2006,kramerCentrosomeassociatedChk1Prevents2004}.
LinkNotes: 
InLink} //CHK1

InLink{
InputNode: CHK2
LinkEffect: Repression
LinkType: Phosphorylation
LinkDescription: {\color{NavyBlue}\textit{CHK2} phosphorylates \textit{Cdc25C}, leading to its nuclear exclusion and degradation \cite{liuRoleCDC25CCell2020,thanasoulaATMATRCheckpoint2012}.}
LinkNotes: 
InLink} //CHK2

InLink{
InputNode: Bipolar_Spindle
LinkEffect: Activation
LinkType: Indirect
LinkDescription: {\color{NavyBlue}During mitosis, \textit{CHK2} is localized to the centrosomes where it helps maintain SAC (not modeled). Thus, we assume that it cannot repress \textit{Cdc25C} once a bipolar spindle has been assembled \cite{shangDNAPKcsActivatesChk2Brca12014a}.}
LinkNotes: 
InLink} //Bipolar_Spindle

InLink{
InputNode: CyclinB
LinkEffect: Activation
LinkType: Phosphorylation
LinkDescription: \textit{Cyclin B/Cdk1} complexes are potent activators of \textit{Cdc25C},  creating positive feedback that causes switch-like mitotic entry  \cite{hoffmann1993phosphorylation, Karaiskou:1998kh}.
LinkNotes: 
InLink} //CyclinB
InLink{
InputNode: Cdk1
LinkEffect: Activation
LinkType: Phosphorylation
LinkDescription: \textit{Cyclin B/Cdk1} complexes are potent activators of \textit{Cdc25C},  creating positive feedback that causes switch-like mitotic entry  \cite{hoffmann1993phosphorylation, Karaiskou:1998kh}.
LinkNotes: 
InLink} //Cdk1

Node} // Cdc25C

Node{
NodeMetaData{
NodeName: CyclinB
NodeGenes: 891, 268697, 25203
NodeType: Protein_Complex
NodeColor: mediumorchid
NodeCoordinate: 738.2867621376179, 1133.3802449444786
NodeDescription: \textit{Cyclin B} node is ON when the concentration of \textit{Cyclin B} proteins is high (does not represent the activity of \textit{CyclinB/Cdk1} complexes). This occurs when \textit{Cyclin B} is transcribed by \textit{FoxM1}, maintained by \textit{FoxO3} transcription, and not undergoing \textit{APC}-mediated degradation by \textit{APC/C\textsuperscript{Cdc20}} or \textit{APC/C\textsuperscript{Cdh1}}. {\color{NavyBlue} In addition, high and/or sustained \textit{p53} activity, represented in our model by the \textit{p53\_4} node, can also repress \textit{Cyclin B} transcription \cite{toettcherDistinctMechanismsAct2009b,lipskiP53DimersAssociate2012}.}
NodeNotes: gene IDs refer to cyclin B1. 
NodeMetaData}

NodeGate{
DiscreteLogic{
	CyclinB *= (FoxM1 or (FoxO3 and CyclinB)) and not (Cdh1 or (pAPC and Cdc20)) and not p53_4 
DiscreteLogic}
NodeGate}

InLink{
InputNode: FoxO3
LinkEffect: Activation
LinkType: Transcription
LinkDescription: \textit{FoxO3} is a direct transcriptional regulator of \textit{Cyclin B}; its activation in G2 helps increase/maintain \textit{Cyclin B} levels \cite{alvarezForkheadTranscriptionFactors2001}.
LinkNotes: 
InLink} //FoxO3

InLink{
InputNode: FoxM1
LinkEffect: Activation
LinkType: Transcription
LinkDescription: \textit{FoxM1} is a direct transcriptional regulator of \textit{Cyclin B1} \cite{alvarez-fernandezRecoveryDNAdamageinducedG22010,leungOverexpressionFoxM1Stimulates2001}.
LinkNotes: 
InLink} //FoxM1

InLink{
InputNode: CyclinB
LinkEffect: Activation
LinkType: Persistence
LinkDescription: Here we assume that FoxO3 alone can only maintain, but not independently induce \textit{Cyclin B1} expression.
LinkNotes: 
InLink} //CyclinB

InLink{
InputNode: pAPC
LinkEffect: Repression
LinkType: Degradation
LinkDescription: \textit{Cyclin B} is degraded by \textit{APC/C}$^{Cdc20}$ \cite{Harper:2002ke}.
LinkNotes: 
InLink} //pAPC

InLink{
InputNode: Cdc20
LinkEffect: Repression
LinkType: Degradation
LinkDescription: \textit{Cyclin B} is degraded by \textit{APC/C}$^{Cdc20}$ \cite{Harper:2002ke}.
LinkNotes: 
InLink} //Cdc20

InLink{
InputNode: Cdh1
LinkEffect: Repression
LinkType: Degradation
LinkDescription: \textit{Cyclin B} is degraded by \textit{APC/C}$^{Cdh1}$ \cite{Harper:2002ke}.
LinkNotes: 
InLink} //Cdh1
InLink{
InputNode: p53_4
LinkEffect: Repression
LinkType: Transcription
LinkDescription: {\color{NavyBlue}\textit{p53} can repress \textit{Cyclin B} transcription \cite{lipskiP53DimersAssociate2012}, an effect that likely requires high or sustained \textit{p53} levels so that cells able to recover from G2 arrest without excessive damage do not loose their G2 cyclin profile and can continue to mitosis \cite{toettcherDistinctMechanismsAct2009b}.}
LinkNotes: Lahav cc
InLink} //p53_4
Node} // CyclinB

Node{
NodeMetaData{
NodeName: UbcH10
NodeGenes: 11065, 68612, 296368
NodeType: Ubiquitin_Ligase
NodeColor: mediumorchid
NodeCoordinate: 549.2867621376178, 970.3802449444786
NodeDescription: The ubiquitin-conjugating enzyme (E2) \textit{UbcH10} is active in the absence of \textit{Cdh1}. Alternatively, active \textit{UbcH10}  is maintained in the presence of \textit{Cdh1} when some of its targets are present: \textit{Cdc20} OR  \textit{CyclinA} OR \textit{CyclinB} \cite{Rape:2004em}.
NodeNotes: 
NodeMetaData}

NodeGate{
DiscreteLogic{
	UbcH10 *= not Cdh1 or (UbcH10 and (Cdc20 or CyclinA or CyclinB))
DiscreteLogic}
NodeGate}

InLink{
InputNode: Cdh1
LinkEffect: Repression
LinkType: Degradation
LinkDescription: \textit{UbcH10} is degraded by \textit{APC/C}$^{Cdh1}$.
LinkNotes: 
InLink} //Cdh1

InLink{
InputNode: UbcH10
LinkEffect: Activation
LinkType: Persistence
LinkDescription: Active \textit{UbcH10} cannot be autoubiquitinated in the presence of \textit{APC/C}$^{Cdh1}$  substrates and thus remains active \cite{Rape:2004em}.
LinkNotes: 
InLink} //UbcH10

InLink{
InputNode: Cdc20
LinkEffect: Activation
LinkType: Protective_Binding
LinkDescription: The presence of \textit{APC/C}$^{Cdh1}$  substrates, including \textit{Cdc20}, inhibit the autoubiquitination of \textit{UbcH10} but not its function, thus preserving APC activity \cite{Rape:2004em}.
LinkNotes: 
InLink} //Cdc20
InLink{
InputNode: CyclinA
LinkEffect: Activation
LinkType: Protective_Binding
LinkDescription: The presence of \textit{APC/C}$^{Cdh1}$  substrates, including \textit{Cyclin A}, inhibit the autoubiquitination of \textit{UbcH10} but not its function, thus preserving APC activity \cite{Rape:2004em}.
LinkNotes: 
InLink} //CyclinA
InLink{
InputNode: CyclinB
LinkEffect: Activation
LinkType: Protective_Binding
LinkDescription: The presence of \textit{APC/C}$^{Cdh1}$  substrates, including \textit{CyclinB}, inhibit the autoubiquitination of \textit{UbcH10} but not its function, thus preserving APC activity \cite{Rape:2004em}.
LinkNotes: 
InLink} //CyclinB
Node} // UbcH10

Node{
NodeMetaData{
NodeName: Cdk1
NodeGenes: 983, 12534, 54237
NodeType: Kinase
NodeColor: mediumorchid
NodeCoordinate: 645.2867621376179, 1055.3802449444786
NodeDescription: Full \textit{Cdk1} kinase activation requires its binding partner \textit{Cyclin B} and the \textit{Cdc25C} phosphatase, which maintains \textit{Cdk1} in an active dephosphorylated state. \textit{Cdk1} is inhibited by the checkpoint kinases \textit{CHK1{\color{NavyBlue}/2}}, unless already full active and \textit{Wee1} kinase is inhibited.
NodeNotes: 
NodeMetaData}

NodeGate{
DiscreteLogic{
	Cdk1 *= (CyclinB and Cdc25C) and (not (CHK1 or CHK2) or (not Wee1 and Cdk1))
DiscreteLogic}
NodeGate}

InLink{
InputNode: CyclinB
LinkEffect: Activation
LinkType: Complex_Formation
LinkDescription: Full kinase activation of \textit{Cdk1} in our model requires it to complex with \textit{Cyclin B} \cite{jackman1996cyclins}.
LinkNotes: 
InLink} //CyclinB
InLink{
InputNode: Cdc25C
LinkEffect: Activation
LinkType: Dephosphorylation
LinkDescription: \textit{Cdk1} is subject to inhibitory phosphorylation by \textit{Wee1} or \textit{Myt1}, and its dephosphorylation is carried out by activated \textit{Cdc25C} \cite{hoffmann1993phosphorylation,jackman1996cyclins,Karaiskou:1998kh}.
LinkNotes: 
InLink} //Cdc25C
InLink{
InputNode: CHK1
LinkEffect: Repression
LinkType: Phosphorylation
LinkDescription: In the absence of \textit{CHK1} kinase, a small cytosolic (centrosomal) pool of \textit{Cyclin B/Cdk1} can be activated by \textit{Cdc25B}, the nuclear translocation of which can trigger a positive feedback loop that activates the full \textit{Cdk1} pool (assuming nuclear \textit{Wee1} is also inactive). Thus, \textit{CHK1} can maintain the OFF state of inactive \textit{Cdk1} \cite{gheghianiPLK1ActivationLate2017}.
LinkNotes: 
InLink} //CHK1

InLink{
InputNode: CHK2
LinkEffect: Repression
LinkType: Phosphorylation
LinkDescription: {\color{NavyBlue}The absence of \textit{CHK2} activity is required to keep \textit{Cyclin B/Cdk1} activate via \textit{Cdc25B/C}-mediated dephosphorylation \cite{zhangPTENEnhancesG22016}.}
LinkNotes: 
InLink} //CHK2
InLink{
InputNode: Wee1
LinkEffect: Repression
LinkType: Phosphorylation
LinkDescription: \textit{Wee1} is a nuclear protein that ensures the completion of DNA replication prior to mitosis by blocking nuclear \textit{Cdk1} activation \cite{Heald:1993wq}.
LinkNotes: 
InLink} //Wee1
InLink{
InputNode: Cdk1
LinkEffect: Activation
LinkType: Persistence
LinkDescription: We assume that the presence of fully activated, nuclear \textit{Cdk1} is able to overcome the effect of active \textit{Wee1}, given that  \textit{Wee1} is very sensitive to  \textit{Cdk1}-mediated inhibitory phosphorylation \cite{Deibler:2010ds}.
LinkNotes: 
InLink} //Cdk1

Node} // Cdk1

Node{
NodeMetaData{
NodeName: pAPC
NodeGenes: 64682, 17222, 311412, 29882, 99152, 296558
NodeType: Protein_Complex
NodeColor: mediumorchid
NodeCoordinate: 513.7867621376179, 1096.3802449444786
NodeDescription: In line with evidence that \textit{Plk1} can aid full activation of \textit{APC/C}, but \textit{Cdk1} appears to be the more potent inducer, our model requires both \textit{Cyclin B/Cdk1} and \textit{Plk1} to activate \textit{APC/C} from an OFF state, but only \textit{Cdk1} activity to maintain it. In addition, ongoing phosphorylation of the functional \textit{APC/C\textsuperscript{Cdc20}} complex is no longer required.
NodeNotes: genes are for anaphase promoting complex subunit 1,2 only
NodeMetaData}

NodeGate{
DiscreteLogic{
	pAPC *= (CyclinB and Cdk1 and Plk1) or (CyclinB and Cdk1 and pAPC) or (pAPC and Cdc20)
DiscreteLogic}
NodeGate}

InLink{
InputNode: CyclinB
LinkEffect: Activation
LinkType: Phosphorylation
LinkDescription: \textit{CyclinB/Cdk1} activation triggers mitotic entry and promotes  \textit{APC/C}$^{Cdc20}$ activity via APC/C subunit  phosphorylation \cite{rudner2000phosphorylation,Qiao:2010tl}.
LinkNotes: 
InLink} //CyclinB

InLink{
InputNode: Cdk1
LinkEffect: Activation
LinkType: Phosphorylation
LinkDescription: \textit{CyclinB/Cdk1} activation triggers mitotic entry and promotes  \textit{APC/C}$^{Cdc20}$ activity via APC/C subunit  phosphorylation \cite{rudner2000phosphorylation,Qiao:2010tl}.
LinkNotes: 
InLink} //Cdk1

InLink{
InputNode: Plk1
LinkEffect: Activation
LinkType: Phosphorylation
LinkDescription: In addition to \textit{Cyclin B/Cdk1} phosphorylation, full activation of the \textit{APC/C}$^{Cdc20}$ complex also requires the kinase activity of \textit{Plk1} \cite{golanCyclinubiquitinLigaseActivity2002}.
LinkNotes: 
InLink} //Plk1

InLink{
InputNode: pAPC
LinkEffect: Activation
LinkType: Persistence
LinkDescription: Activated \textit{APC/C\textsuperscript{Cdc20}} initiates the Metaphase / Anaphase transition by degrading \textit{Cyclin B} and securin \cite{Clijsters:2013do}. Once active, \textit{APC/C\textsuperscript{Cdc20}} no longer requires sustained \textit{CyclinB/Cdk1} or \textit{Plk1} phosphorylation.
LinkNotes: 
InLink} //pAPC

InLink{
InputNode: Cdc20
LinkEffect: Activation
LinkType: Complex_Formation
LinkDescription: Once active, \textit{APC/C}$^{Cdc20}$ no longer requires sustained \textit{CyclinB/Cdk1} or  \textit{Plk1} phosphorylation.
LinkNotes: 
InLink} //Cdc20
Node} // pAPC

Node{
NodeMetaData{
NodeName: Cdc20
NodeGenes: 991, 107995, 64515
NodeType: Protein
NodeColor: mediumorchid
NodeCoordinate: 586.7867621376178, 1132.3802449444786
NodeDescription: In our model, \textit{APC/C\textsuperscript{Cdc20}} complex formation is represented by the joint activity of \textit{Cdc20} and phosphorylated \textit{APC/C} (\textit{pAPC}). \textit{Cdc20} is thus ON in the presence of \textit{pAPC} when both \textit{Emi1} and \textit{Cdh1} are absent (\textit{APC/C\textsuperscript{Cdh1}} is represented by the \textit{Cdh1} node, see below). In addition, \textit{Cdc20} activity requires {\color{NavyBlue}a bipolar spindle}, and either the absence of {\color{NavyBlue}\textit{Mps1} and } \textit{Mad2} at unattached kinetochores, or the absence of \textit{Cdc20} phosphorylation by \textit{Cyclin B/Cdk1} or by \textit{Cyclin A/Cdk2} complexes to potentiate the interaction between \textit{Mad2} and \textit{Cdc20}, and \textit{pAPC} (present and phosphorylated) \cite{dangiolellaSpindleCheckpointRequires2003}.
NodeNotes: 
NodeMetaData}

NodeGate{
DiscreteLogic{
	Cdc20 *= pAPC and not Emi1 and not Cdh1 and ((Bipolar_Spindle and not (Mad2 and Mps1)) or (not CyclinA and not (CyclinB and Cdk1)))
DiscreteLogic}
NodeGate}

InLink{
InputNode: pAPC
LinkEffect: Activation
LinkType: Complex_Formation
LinkDescription: \textit{Cdc20} becomes active in early mitosis by binding to \textit{APC/C}, an event that requires \textit{Cyclin B/Cdk1}-mediated phosphorylation of several core \textit{APC/C} subunits \cite{Manchado:2010ja,thornton2006precise}.
LinkNotes: 
InLink} //pAPC

InLink{
InputNode: Emi1
LinkEffect: Repression
LinkType: Inhibitory_Binding
LinkDescription: \textit{Emi1} binds \textit{Cdc20} and inhibits the ubiquitin ligase activity of \textit{APC/C}$^{Cdc20}$ \cite{reimannEmi1MitoticRegulator2001}.
LinkNotes: 
InLink} //Emi1

InLink{
InputNode: Cdh1
LinkEffect: Repression
LinkType: Degradation
LinkDescription: \textit{APC/C}$^{Cdh1}$ complexes degrade \textit{Cdc20}, leading to a complete switch from \textit{APC/C}$^{Cdc20}$ to \textit{APC/C}$^{Cdh1}$  during mitotic exit \cite{Manchado:2010ja, peters2006anaphase}.
LinkNotes: 
InLink} //Cdh1

InLink{
InputNode: Bipolar_Spindle
LinkEffect: Activation
LinkType: Indirect
LinkDescription: {\color{NavyBlue}Completion of a bipolar spindle in which every chromosome is pulled in opposite directions by microtubule-attached kinetochodes is required for SAC passage and \textit{APC/C\textsuperscript{Cdc20}} activation \cite{Nezi:2009je}.}
LinkNotes: 
InLink} //Bipolar_Spindle

InLink{
InputNode: Mad2
LinkEffect: Repression
LinkType: Inhibitory_Binding
LinkDescription: Eukaryotic cells do not separate their replicated genome until they pass the Spindle Assembly Checkpoint (SAC). Namely, all their chromosomes need to be are aligned with respect to the metaphase plane and the two copies of each chromosome need to be attached to opposite poles of the mitotic spindle \cite{Qiao:2010tl}. This physical alignment is monitored via \textit{Mad2}: kinetochores that remain unattached to microtubules catalyze the sequestration of \textit{Cdc20} and thus inhibit \textit{APC/C}$^{Cdc20}$ \cite{Reddy:2007df,Nezi:2009je}.
LinkNotes: 
InLink} //Mad2
InLink{
InputNode: Mps1
LinkEffect: Repression
LinkType: Inhibitory_Binding
LinkDescription: {\color{NavyBlue}\textit{Mps1} inhibits cytosolic \textit{Cdc20}, as it aids \textit{Cdc20} binding to \textit{Mad2} and \textit{BubR1} before kinetochores mature. Then it recruits factors that sustain the SAC to unattached kinetochores (\textit{Mps1} inhibition in prometaphase removes all known SAC mediators from kinetochores) \cite{maciejowskiMps1DirectsAssembly2010}.}
LinkNotes: 
InLink} //Mps1


InLink{
InputNode: CyclinA
LinkEffect: Repression
LinkType: Phosphorylation
LinkDescription: \textit{Cyclin A/Cdk2} complexes phosphorylate \textit{Cdc20} and inactivate the \textit{APC/C}$^{Cdc20}$ complex during S and G2 \cite{heinInterphaseAPCCCdc202016}.
LinkNotes: 
InLink} //CyclinA

InLink{
InputNode: CyclinB
LinkEffect: Repression
LinkType: Phosphorylation
LinkDescription: \textit{Cyclin B} partners with \textit{Cdk1} to keep \textit{Cdc20} phosphorylated, increasing its interaction with \textit{Mad2} rather than \textit{APC/C} \cite{avramMitoticCheckpointProteins2014}.
LinkNotes: 
InLink} //CyclinB

InLink{
InputNode: Cdk1
LinkEffect: Repression
LinkType: Phosphorylation
LinkDescription: \textit{Cdk1}-phosphorylated \textit{Cdc20} interacts with \textit{Mad2} rather than \textit{APC/C}, resulting in a block on \textit{APC/C}$^{Cdc20}$ activation until completion of spindle assembly \cite{dangiolellaSpindleCheckpointRequires2003}.
LinkNotes: 
InLink} //Cdk1

Node} // Cdc20

Node{
NodeMetaData{
NodeName: Cdh1
NodeGenes: 51343, 56371, 314642
NodeType: Protein_Complex
NodeColor: mediumorchid
NodeCoordinate: 473.28676213761787, 1017.3802449444786
NodeDescription: \textit{APC/C\textsuperscript{Cdh1}} activity requires the absence of Cyclin Dependent kinase phosphorylation by  \textit{Cyclin B/Cdk1}, or  \textit{Cyclin A/Cdk2} aided by further inhibition of  \textit{Cdh1} by  \textit{Emi1}, or ongoing  \textit{Cdk2} activation by  \textit{Cdc25A} in the absence of  \textit{Emi1}.
NodeNotes: human gene for Cdh1 is called FZR1, but the node represents the active APC -Cdh1 complex.
NodeMetaData}

NodeGate{
DiscreteLogic{
	Cdh1 *= not (CyclinB and Cdk1) and not (CyclinA and (Emi1 or Cdc25A))
DiscreteLogic}
NodeGate}

InLink{
InputNode: CyclinB
LinkEffect: Repression
LinkType: Phosphorylation
LinkDescription: \textit{Cyclin B/Cdk1} phosphorylates \textit{Cdh1} during mitosis, impairing its interaction with \textit{APC/C} \cite{Manchado:2010ja,Harper:2002ke}.
LinkNotes: 
InLink} //CyclinB

InLink{
InputNode: Cdk1
LinkEffect: Repression
LinkType: Phosphorylation
LinkDescription: \textit{Cyclin B/Cdk1} phosphorylates \textit{Cdh1} during mitosis, impairing its interaction with \textit{APC/C}  \cite{Manchado:2010ja,Harper:2002ke}.
LinkNotes: 
InLink} //Cdk1

InLink{
InputNode: CyclinA
LinkEffect: Repression
LinkType: Phosphorylation
LinkDescription: Active \textit{Cyclin A/Cdk1,2} complexes  phosphorylate  \textit{Cdh1} during S, G2 and early mitosis, impairing its interaction with \textit{APC/C} until late stages of mitosis when \textit{Cdk1/2} activity falls \cite{Manchado:2010ja,Harper:2002ke}.
LinkNotes: 
InLink} //CyclinA
InLink{
InputNode: Emi1
LinkEffect: Repression
LinkType: Inhibitory_Binding
LinkDescription: \textit{Emi1} blocks \textit{APC/C\textsuperscript{Cdh1}} binding to its substrates \cite{reimannEmi1RegulatesAnaphasepromoting2001}, as well as its ability to add ubiquitin chains to them \cite{wangEmi1PreferentiallyInhibits2013}.
LinkNotes: 
InLink} //Emi1

InLink{
InputNode: Cdc25A
LinkEffect: Repression
LinkType: Indirect
LinkDescription: As we do not include a separate \textit{Cdk2} node in our model, strong \textit{Cyclin A/Cdk2} activity capable of overriding \textit{Cdh1} activity even in the presence of \textit{Emi1} requires ongoing dephosphorylation of \textit{Cdk2} by \textit{Cdc25A} \cite{hoffmann1993phosphorylation}.
LinkNotes: 
InLink} //Cdc25A

Node} // Cdh1

Node{
NodeMetaData{
NodeName: Replication
NodeGenes: 
NodeType: Process
NodeColor: orangered
NodeCoordinate: 1082.0482536032696, 853.8833403495256
NodeDescription: The \textit{Replication} node represents ongoing DNA synthesis. This requires a non-apoptotic cell, licensed pre-replication complexes (\textit{Pre\_RC}). The start of DNA synthesis requires \textit{E2F1}-meditated transcription of the genes that help execute it, as well as the firing of the first round of replication origins by \textit{Cyclin E/Cdk2}. Once ongoing, replication is sustained by \textit{Cyclin A/Cdk2} and \textit{Cdc25A}, aided by \textit{E2F1} and terminated by completion of a full round of synthesis (\textit{4N\_DNA}).
NodeNotes: 
NodeMetaData}

NodeGate{
DiscreteLogic{
	Replication *= Pre_RC and ((E2F1 and CyclinE and Cdc25A) or (Replication and CyclinA and Cdc25A and (E2F1 or not f4N_DNA))) and not CAD
DiscreteLogic}
NodeGate}

InLink{
InputNode: Pre_RC
LinkEffect: Activation
LinkType: Complex_Process
LinkDescription: Ongoing DNA replication requires licensed replication origins, which fire throughout DNA synthesis \cite{Fragkos:2015cw}.
LinkNotes: 
InLink} //Pre_RC

InLink{
InputNode: E2F1
LinkEffect: Activation
LinkType: Complex_Process
LinkDescription: In addition to \textit{E2F1} target genes directly included in our model, \textit{E2F1} transcribes an array of critical S-phase genes responsible for carrying out DNA synthesis (e.g, \textit{POLA1}, \textit{POLA2}, \textit{MCM3}, \textit{MCM5}, \textit{MCM6}, \textit{PCNA}, \textit{TOP2A}, \textit{RFC2}, \textit{TK1}) \cite{renE2FIntegratesCell2002,camEmergingRolesE2F2003}.
LinkNotes: 
InLink} //E2F1

InLink{
InputNode: CyclinE
LinkEffect: Activation
LinkType: Complex_Process
LinkDescription: DNA replication is initiated by fully active \textit{Cyclin E/Cdk2} \cite{coverley2002distinct}.
LinkNotes: 
InLink} //CyclinE

InLink{
InputNode: Cdc25A
LinkEffect: Activation
LinkType: Complex_Process
LinkDescription: Active \textit{Cdc25A} is required for onset as well as progression through S-phase \cite{mailand2000rapid,Donzelli:2003ef}.
LinkNotes: 
InLink} //Cdc25A

InLink{
InputNode: Replication
LinkEffect: Activation
LinkType: Persistence
LinkDescription: Once ongoing, DNA synthesis continues in the presence of active \textit{Cyclin A/Cdk2}, only ending when DNA content is doubled.
LinkNotes: 
InLink} //Replication

InLink{
InputNode: CyclinA
LinkEffect: Activation
LinkType: Complex_Process
LinkDescription: \textit{Cyclin A/Cdk1} complexes regulate the origin firing program in mammalian cells and are required for the completion of DNA replication \cite{Donzelli:2003ef,Katsuno:2009di}.
LinkNotes: 
InLink} //CyclinA

InLink{
InputNode: f4N_DNA
LinkEffect: Repression
LinkType: Complex_Process
LinkDescription: Complete duplication of a cell’s DNA, represented in our model by \textit{f4N\_DNA} = ON, marks the end of active \textit{Replication}.
LinkNotes: 
InLink} //f4N_DNA

InLink{
InputNode: CAD
LinkEffect: Repression
LinkType: Complex_Process
LinkDescription: Caspase-activated DNase (\textit{CAD}) destroys DNA, preventing ongoing replication.
LinkNotes: 
InLink} //CAD
Node} // Replication

Node{
NodeMetaData{
NodeName: ATR
NodeGenes: 545, 245000, 685055
NodeType: Kinase
NodeColor: orangered
NodeCoordinate: 1022.3066461654589, 890.8321364928829
NodeDescription: \textit{ATR} accumulates at replication forks during unperturbed DNA synthesis \cite{Petermann:2006fj}{\color{NavyBlue}, as well as at sites of single-strand DNA damage induced by oxidative stress \cite{srinivasROSDNADamage2019, mengDUOXA1mediatedROSProduction2018}}.
NodeNotes: 
NodeMetaData}

NodeGate{
DiscreteLogic{
	ATR *= Replication or cROS_H
DiscreteLogic}
NodeGate}

InLink{
InputNode: Replication
LinkEffect: Activation
LinkType: Localization
LinkDescription: \textit{ATR} accumulates at replication forks during unperturbed DNA synthesis \cite{Petermann:2006fj}.
LinkNotes: 
InLink} //Replication

InLink{
InputNode: cROS_H
LinkEffect: Activation
LinkType: Indirect
LinkDescription: {\color{NavyBlue}Elevated cytosolic ROS activates the \textit{ATR/CHK1} pathway (likely by sustaining DNA damage) \cite{mengDUOXA1mediatedROSProduction2018}.}
LinkNotes: 
InLink} //cROS_H
Node} // ATR

Node{
NodeMetaData{
NodeName: CHK1
NodeGenes: 1111, 12649, 140583
NodeType: Kinase
NodeColor: orangered
NodeCoordinate: 947.9252456833785, 870.3783386278102
NodeDescription: \textit{ATR} kinase activates \textit{CHK1} at replication forks, which not only blocks premature mitosis but also regulates the rate of origin firing by keeping \textit{Cdc25} protein levels from increasing above their physiological range \cite{Petermann:2006fj}.
NodeNotes: 
NodeMetaData}

NodeGate{
DiscreteLogic{
	CHK1 *= ATR and Glucose
DiscreteLogic}
NodeGate}

InLink{
InputNode: ATR
LinkEffect: Activation
LinkType: Phosphorylation
LinkDescription: \textit{ATR} kinase activates \textit{CHK1} at replication forks (by phosphorylation of serines 317 and 345), which not only blocks premature mitosis but also regulates the rate of origin firing by keeping \textit{Cdc25} protein levels from increasing above their physiological range \cite{batchelorStimulusDependentDynamics2011,Petermann:2006fj}.
LinkNotes: 
InLink} //ATR
InLink{
InputNode: Glucose
LinkEffect: Activation
LinkType: Indirect
LinkDescription: {\color{NavyBlue}Glucose deprivation induces ubiquitin-mediated \textit{CHK1} degradation \cite{kimGlucoseDeprivationAssociated2011}.}
LinkNotes: 
InLink} //Glucose
Node} // CHK1


Node{
NodeMetaData{
NodeName: Nuclear_Membrane
NodeGenes: 
NodeType: Macro_Structure
NodeColor: orangered
NodeCoordinate: 1061.1409942950286, 1132.244140625
NodeDescription: {\color{NavyBlue}The nuclear membrane node represents a non-mitotic state where the cell's DNA is enclosed by the nuclear membrabe. Thus, this node is ON in the absence of \textit{CyclinB/Cdk1}-mediated phosphorylations of the N-terminal head region of nuclear lamins, which form the meshwork structure near the inner nuclear membrane. This phosphorylations depolymerizes the lamin filament network and disolves the envelope \cite{jeongCyclindependentKinaseDepolymerizes2022}. Once disolved, the nuclear membrane does not form until the mitotic spindle is pulled apart in anaphase, and the chromosomes are concentrated near the two spindle poles. In our model this is represented by the deactivation of both unattached and attached kinetochore nodes.}
NodeNotes: 
NodeMetaData}

NodeGate{
DiscreteLogic{
	Nuclear_Membrane *= not (CyclinB and Cdk1) and not (U_Kinetochores or A_Kinetochores)
DiscreteLogic}
NodeGate}

InLink{
InputNode: CyclinB
LinkEffect: Repression
LinkType: Phosphorylation
LinkDescription:  {\color{NavyBlue}\textit{CyclinB/Cdk1} phosphorylate the N-terminal head region of nuclear lamins, causing their depolymerization and nuclear envelope breakdown \cite{jeongCyclindependentKinaseDepolymerizes2022}.}
LinkNotes: 
InLink} //CyclinB

InLink{
InputNode: Cdk1
LinkEffect: Repression
LinkType: Phosphorylation
LinkDescription:  {\color{NavyBlue}\textit{CyclinB/Cdk1} phosphorylate the N-terminal head region of nuclear lamins, causing their depolymerization and nuclear envelope breakdown \cite{jeongCyclindependentKinaseDepolymerizes2022}.}
LinkNotes: 
InLink} //Cdk1

InLink{
InputNode: U_Kinetochores
LinkEffect: Repression
LinkType: Complex_Process
LinkDescription: {\color{NavyBlue}Nuclear envelope reformation requires the removal of the Chromosome Passanger Complex (CPC) and Aurora B kinase from anaphase chromosomes. This occurs in anaphase, when the CPC relocalizes to the midline of the cell to aid cleavage furrow assembly \cite{kitagawaChromosomalPassengerComplex2015}. In our model, \textit{U\_Kinetochores} = ON signals metaphase before the SAC is cleared, at which point the CPC is attached to centromeres and kinetochores.}
LinkNotes: 
InLink} //U_Kinetochores

InLink{
InputNode: A_Kinetochores
LinkEffect: Repression
LinkType: Complex_Process
LinkDescription: {\color{NavyBlue}Nuclear envelope reformation requires the removal of the Chromosome Passanger Complex (CPC) and Aurora B kinase from anaphase chromosomes. This occurs in anaphase, when the CPC relocalizes to the midline of the cell to aid cleavage furrow assembly \cite{kitagawaChromosomalPassengerComplex2015}. In our model, \textit{A\_Kinetochores} = ON signals the end of metaphase and SAC clearance, at which point the CPC remains attached to centromeres and kinetochores.}
LinkNotes: 
InLink} //A_Kinetochores
Node} // Nuclear_Membrane

Node{
NodeMetaData{
NodeName: f4N_DNA
NodeGenes: 
NodeType: Macro_Structure
NodeColor: orangered
NodeCoordinate: 1213.9046454767727, 913.2441406250001
NodeDescription: 4N DNA content in our model is reached via the completion of \textit{Replication} (via the firing of the last round of replication origins by \textit{Cyclin A/Cdk} complexes) and maintained in non-apoptotic cells the absence of a contractile ring (marked by \textit{Ect2}), driving cytokinesis.
NodeNotes: 
NodeMetaData}

NodeGate{
DiscreteLogic{
	f4N_DNA *=  ((Replication and ((Pre_RC and CyclinA) or f4N_DNA)) or (f4N_DNA and not Cytokinesis)) and not CAD
DiscreteLogic}
NodeGate}

InLink{
InputNode: Replication
LinkEffect: Activation
LinkType: Complex_Process
LinkDescription: DNA content is doubled by the process of \textit{Replication}.
LinkNotes: 
InLink} //Replication
InLink{
InputNode: Pre_RC
LinkEffect: Activation
LinkType: Complex_Process
LinkDescription: \textit{Replication} can only complete DNA synthesis and produce double DNA content if the availability of licensed replication origins is not blocked \cite{Fragkos:2015cw}.
LinkNotes: 
InLink} //Pre_RC

InLink{
InputNode: CyclinA
LinkEffect: Activation
LinkType: Complex_Process
LinkDescription: \textit{Cyclin A/Cdk1} complexes regulate the origin firing program in mammalian cells and are required for the completion of DNA replication \cite{coverley2002distinct,Katsuno:2009di}.
LinkNotes: 
InLink} //CyclinA

InLink{
InputNode: f4N_DNA
LinkEffect: Repression
LinkType: Persistence
LinkDescription: Once achieved, a cell’s 4N DNA content is sustained up to the point of cytokinesis.
LinkNotes: 
InLink} //f4N_DNA

InLink{
InputNode: Cytokinesis
LinkEffect: Repression
LinkType: Complex_Process
LinkDescription: Cytokinesis resets the daughter cell DNA content to 2N.
LinkNotes: 
InLink} //Cytokinesis

InLink{
InputNode: CAD
LinkEffect: Repression
LinkType: Degradation
LinkDescription: Caspase-activated DNase (\textit{CAD}) destroys DNA, preventing maintenance of a double DNA content.
LinkNotes: 
InLink} //CAD
Node} // f4N_DNA

Node{
NodeMetaData{
NodeName: U_Kinetochores
NodeGenes: 
NodeType: Macro_Structure
NodeColor: orangered
NodeCoordinate: 1093.9046454767727, 960.2441406250001
NodeDescription: The \textit{U\_Kinetochores} node in our model is on from the moment the nuclear envelope is dissolved in prometaphase and the mitotic spindle starts to form, until all kinetochores are properly attached. In addition to the presence of unattached kinetochores, \textit{U\_Kinetochores} = ON requires attached sister chromatics, the absence of \textit{APC/C\textsuperscript{Cdh1}} activity. It is turned on my \textit{Cyclin B/Cdk1} and remains on until the spindle is complete (or it is destroyed by \textit{APC/C\textsuperscript{Cdh1}}).
NodeNotes: 
NodeMetaData}

NodeGate{
DiscreteLogic{
	U_Kinetochores *= f4N_DNA and not Nuclear_Membrane and not Cdh1 and not A_Kinetochores and ((CyclinB and Cdk1) or U_Kinetochores)
DiscreteLogic}
NodeGate}

InLink{
InputNode: f4N_DNA
LinkEffect: Activation
LinkType: Complex_Process
LinkDescription: Metaphase requires replicated sister chromatids (\textit{f4N\_DNA}), held together by their kinetochores, face in opposing directions and can be attached to opposite poles of the mitotic spindle.
LinkNotes: 
InLink} //f4N_DNA

InLink{
InputNode: Nuclear_Membrane
LinkEffect: Repression
LinkType: Localization
LinkDescription: {\color{NavyBlue}Dissolution of the nuclear membrane in prometaphase is required for unattached kinetochores to be accessible to microtublues and thus aid spindle formation \cite{pangouMultifacetedRegulationMitochondrial2021}.}
LinkNotes: 
InLink} //Nuclear_Membrane

InLink{
InputNode: Cdh1
LinkEffect: Repression
LinkType: Complex_Process
LinkDescription: Premature activation of \textit{APC/C\textsuperscript{Cdh1}} destroys the incomplete spindle by triggering premature, aberrant anaphase. This occurs due to premature degradation of \textit{APC/C} targets including \textit{Securin} (responsible for keeping sister chromatids attached \cite{uhlmannSisterchromatidSeparationAnaphase1999}), \textit{Cyclin B}, \textit{Cdc20}, and Aurora kinase A (\textit{AURKA}) \cite{listovskySequestrationCDH1MAD2L22013}.
LinkNotes: 
InLink} //Cdh1

InLink{
InputNode: A_Kinetochores
LinkEffect: Repression
LinkType: Complex_Process
LinkDescription: In our model, the transition from unattached to all attached kinetochores (\textit{U\_Kinetochores} $\rightarrow$ \textit{A\_Kinetochores}) marks the completion of the mitotic spindle and Spindle Assembly Checkpoint (SAC) passage.
LinkNotes: 
InLink} //A_Kinetochores

InLink{
InputNode: U_Kinetochores
LinkEffect: Activation
LinkType: Persistence
LinkDescription: Once metaphase starts, the mitotic spindle remains incomplete as long as some of the kinetochores remain unattached.
LinkNotes: 
InLink} //U_Kinetochores

InLink{
InputNode: CyclinB
LinkEffect: Activation
LinkType: Complex_Process
LinkDescription: The start of mitotic spindle assembly is initiated by active \textit{Cyclin B/Cdk1} \cite{sanchezNewInsightsCyclins2005}.
LinkNotes: 
InLink} //CyclinB

InLink{
InputNode: Cdk1
LinkEffect: Activation
LinkType: Complex_Process
LinkDescription: The start of mitotic spindle assembly is initiated by active \textit{Cyclin B/Cdk1} \cite{sanchezNewInsightsCyclins2005}.
LinkNotes: 
InLink} //Cdk1
Node} // U_Kinetochores

Node{
NodeMetaData{
NodeName: A_Kinetochores
NodeGenes: 
NodeType: Macro_Structure
NodeColor: orangered
NodeCoordinate: 991.9046454767727, 1080.244140625
NodeDescription: The completed spindle, represented by the \textit{A\_Kinetochores} node, requires replicated and attached sister chromatids (\textit{f4N\_DNA}) and the absence of \textit{APC/C} activity. It turns on when the process of spindle assembly (\textit{U\_Kinetochores}) is completed by active \textit{Plk1} localized to unattached kinetochores in the presence of ongoing \textit{Cyclin B/Cdk1} activity, and it remains on until anaphase (\textit{APC/C} activation).
NodeNotes: 
NodeMetaData}

NodeGate{
DiscreteLogic{
	A_Kinetochores *= f4N_DNA and Bipolar_Spindle and Plk1 and (A_Kinetochores or (U_Kinetochores and CyclinB and Cdk1)) and not Cdh1 and not (pAPC and Cdc20) 
DiscreteLogic}
NodeGate}

InLink{
InputNode: f4N_DNA
LinkEffect: Activation
LinkType: Complex_Process
LinkDescription: Completion of the mitotic spindle requires replicated and attached sister chromatids (\textit{f4N\_DNA}).
LinkNotes: 
InLink} //f4N_DNA

InLink{
InputNode: Bipolar_Spindle
LinkEffect: Activation
LinkType: Complex_Process
LinkDescription: {\color{NavyBlue}Bipolar spindle formation is required for proper attachment and tension on all kinetochores \cite{pangouMultifacetedRegulationMitochondrial2021}.}
LinkNotes: 
InLink} //Bipolar_Spindle

InLink{
InputNode: Plk1
LinkEffect: Activation
LinkType: Complex_Process
LinkDescription: \textit{Plk1} activity at unattached kinetochores is required for promoting their attachment \cite{petronczkiPoloRisefromMitotic2008}. In its absence, kinetochores remain unattached and cells eventually undergo mitotic catastrophe and apoptosis \cite{Schmit:2009ki}.
LinkNotes: 
InLink} //Plk1

InLink{
InputNode: A_Kinetochores
LinkEffect: Activation
LinkType: Persistence
LinkDescription: Once assembled, separation of the mitotic spindle requires \textit{APC/C} activity to promote the destruction of sister chromatid cohesion  \cite{uhlmannSisterchromatidSeparationAnaphase1999}.
LinkNotes: 
InLink} //A_Kinetochores
InLink{
InputNode: U_Kinetochores
LinkEffect: Activation
LinkType: Complex_Process
LinkDescription: The mitotic spindle is assembled gradually, as the number of unattached kinetochores gradually decreased by the formation of microtubule attachments.
LinkNotes: 
InLink} //U_Kinetochores


InLink{
InputNode: CyclinB
LinkEffect: Activation
LinkType: Complex_Process
LinkDescription: Ongoing \textit{Cyclin B/Cdk1} at unattached kinetochores is necessary to keep \textit{Plk1} active and allow the completion of mitosis \cite{vecchioneFez1Lzts1Absence2007}.
LinkNotes: 
InLink} //CyclinB

InLink{
InputNode: Cdk1
LinkEffect: Activation
LinkType: Complex_Process
LinkDescription: Ongoing \textit{Cyclin B/Cdk1} at unattached kinetochores is necessary to keep \textit{Plk1} active and allow the completion of mitosis \cite{vecchioneFez1Lzts1Absence2007}.
LinkNotes: 
InLink} //Cdk1

InLink{
InputNode: Cdh1
LinkEffect: Repression
LinkType: Degradation
LinkDescription: \textit{APC/C\textsuperscript{Cdh1}} destroys the spindle by triggering anaphase via the degradation of \textit{APC/C} targets, including \textit{Securin} \cite{listovskySequestrationCDH1MAD2L22013}.
LinkNotes: 
InLink} //Cdh1

InLink{
InputNode: pAPC
LinkEffect: Repression
LinkType: Degradation
LinkDescription: During normal mitosis, the completed spindle is pulled apart in response to \textit{APC/C\textsuperscript{Cdc20}}-mediated degradation of \textit{Securin}, which normally blocks \textit{Separate} from severing the \textit{Cohesin} rings keeping sister chromatids attached \cite{uhlmannSisterchromatidSeparationAnaphase1999}.
LinkNotes: 
InLink} //pAPC

InLink{
InputNode: Cdc20
LinkEffect: Repression
LinkType: Degradation
LinkDescription: During normal mitosis, the completed spindle is pulled apart in response to \textit{APC/C\textsuperscript{Cdc20}}-mediated degradation of \textit{Securin}, which normally blocks \textit{Separate} from severing the \textit{Cohesin} rings keeping sister chromatids attached \cite{uhlmannSisterchromatidSeparationAnaphase1999}.
LinkNotes: 
InLink} //Cdc20
Node} // A_Kinetochores

Node{
NodeMetaData{
NodeName: Bipolar_Spindle
NodeGenes: 
NodeType: Macro_Structure
NodeColor: orangered
NodeCoordinate: 1199.7204563977182, 1089.0721764848208
NodeDescription: {\color{NavyBlue}The bipolar spindle node in our model represents a mitotic spindle attached to two centrosomes, moved to opposing poles of the dividing cell \cite{pangouMultifacetedRegulationMitochondrial2021}. Thus it formed in response to  \textit{CyclinB/Cdk1} activation, aided by mitochodrial fragmentation. Once formed, it is maintained as long as the cell has 4N DNA (sister chromatids), has not undergone cytokinesis, and it is either still in metaphase (\textit{U\_Kinetochores} or \textit{A\_Kinetochores} are ON, \textit{APC/C\textsuperscript{Cdh1}} is OFF), or the cell is assembling a contractile ring (\textit{Ect2} or \textit{Plk1\_H} are ON).}
NodeNotes: 
NodeMetaData}

NodeGate{
DiscreteLogic{
	Bipolar_Spindle *= (CyclinB and Cdk1 and Unfused) or (Bipolar_Spindle and f4N_DNA and not Cytokinesis and (Ect2 or Plk1_H or ((U_Kinetochores or A_Kinetochores) and not Cdh1)))
DiscreteLogic}
NodeGate}

InLink{
InputNode: CyclinB
LinkEffect: Activation
LinkType: Indirect
LinkDescription: {\color{NavyBlue}\textit{CyclinB/Cdk1} activation orchestrates the reorganization of the cell's microtubule network to drive mitotic spindle formation \cite{serpicoCompartmentalizedControlCdk12022}.}
LinkNotes: 
InLink} //CyclinB

InLink{
InputNode: Cdk1
LinkEffect: Activation
LinkType: Indirect
LinkDescription: {\color{NavyBlue}\textit{CyclinB/Cdk1} activation orchestrates the reorganization of the cell's microtubule network to drive mitotic spindle formation \cite{serpicoCompartmentalizedControlCdk12022}.}
LinkNotes: 
InLink} //Cdk1

InLink{
InputNode: Unfused
LinkEffect: Activation
LinkType: Indirect
LinkDescription: {\color{NavyBlue}Loss of \textit{Drp1}-mediated mitochodrial fission induced mitochondrial aggregation around the microtubule organizing center (MTOC), centrosome over-duplication, severely misaligned metaphase chromosomes, and thus disruption of bipolar spindple formation \cite{qianMitochondrialHyperfusionInduced2012,mitraHyperfusedMitochondrialState2009}.}
LinkNotes: The Multifaceted Regulation of Mitochondrial Dynamics During Mitosis: "Hyperfusion caused by DRP1 deficiency induces aberrant distribution of the mitochondrial network around the microtubule organizing center (MTOC), which triggers centrosome overduplication, mitotic spindle defects, chromosomal instability, replication stress and G2/M arrest (Figure 3A; Qian et al., 2012)."
InLink} //Unfused

InLink{
InputNode: Cdh1
LinkEffect: Repression
LinkType: Indirect
LinkDescription: {\color{NavyBlue}\textit{APC/C\textsuperscript{Cdh1}} activation leads to the separation of sister chromatids, and marks the start of anaphase \cite{qiaoAPCCCdh1Cell2010}.}
LinkNotes: 
InLink} //Cdh1

InLink{
InputNode: f4N_DNA
LinkEffect: Activation
LinkType: Indirect
LinkDescription: {\color{NavyBlue}Maintaining a bipolar spindle requires a cell with 4N DNA, either as attached sister chromatids or as separated chromosomes in telophase \cite{pangouMultifacetedRegulationMitochondrial2021}.} 
LinkNotes: 
InLink} //f4N_DNA

InLink{
InputNode: Bipolar_Spindle
LinkEffect: Activation
LinkType: Persistence
LinkDescription: {\color{NavyBlue}Once formed, the mitotic spindle persists until cytokinesis \cite{pangouMultifacetedRegulationMitochondrial2021}.}
LinkNotes: 
InLink} //Bipolar_Spindle

InLink{
InputNode: U_Kinetochores
LinkEffect: Activation
LinkType: Indirect
LinkDescription: {\color{NavyBlue}Once formed, a bipolar mitotic spindle persists until through metaphase and the SAC \cite{pangouMultifacetedRegulationMitochondrial2021}.}
LinkNotes: 
InLink} //U_Kinetochores

InLink{
InputNode: A_Kinetochores
LinkEffect: Activation
LinkType: Indirect
LinkDescription: {\color{NavyBlue}Once formed, a bipolar mitotic spindle persists until through metaphase and the SAC \cite{pangouMultifacetedRegulationMitochondrial2021}.}
LinkNotes: 
InLink} //A_Kinetochores

InLink{
InputNode: Plk1_H
LinkEffect: Activation
LinkType: Indirect
LinkDescription: {\color{NavyBlue} As the \textit{Plk1\_H} node represents the active \textit{Plk1} pool briefly protected from destruction by \textit{APC/C\textsuperscript{Cdh1}} \cite{Lindon:2004kl} and responsible for recruiting \textit{Ect2} to the central spindle, \textit{Plk1\_H} = ON marks ongoing anaphase before the cell assembles its contractile ring to trigger cytokinesis. Thus we use it as a logical condition for keeping the bipolar spindle node ON  \cite{pangouMultifacetedRegulationMitochondrial2021}.}
LinkNotes: 
InLink} //Plk1_H

InLink{
InputNode: Ect2
LinkEffect: Activation
LinkType: Indirect
LinkDescription: {\color{NavyBlue} As the \textit{Ect2} node represents contractile ring assembly before cytokinesis, and as such we use it as a logical condition for keeping the bipolar spindle node ON  \cite{pangouMultifacetedRegulationMitochondrial2021}.}
LinkNotes: 
InLink} //Ect2

InLink{
InputNode: Cytokinesis
LinkEffect: Repression
LinkType: Indirect
LinkDescription: {\color{NavyBlue}Cytokinesis separates the two poles of the bipolar spindple into two daughter cells, and thus turns the bipolar spindle node OFF \cite{pangouMultifacetedRegulationMitochondrial2021}.}
LinkNotes: 
InLink} //Cytokinesis
Node} // Bipolar_Spindle

Node{
NodeMetaData{
NodeName: Mps1
NodeGenes: 7272, 22137, 315852
NodeType: Kinase
NodeColor: orangered
NodeCoordinate: 945.9046454767727, 942.2441406250001
NodeDescription: {\color{NavyBlue}\textit{Mps1} is a protein kinase critical to the spinde assembly checkpoint \cite{morinCDKdependentPotentiationMPS12012}. Once activated by \textit{CyclinB/Cdk1} phosphorylation, \textit{Mps1} inhibits cytosolic \textit{Cdc20}, as it aids \textit{Cdc20} binding to \textit{Mad2} and \textit{BubR1} before kinetochores mature. Then it recruits factors that sustain the SAC to unattached kinetochores (\textit{Mps1} inhibition in prometaphase removes all known SAC mediators from kinetochores) \cite{maciejowskiMps1DirectsAssembly2010}.}
NodeNotes: 
NodeMetaData}

NodeGate{
DiscreteLogic{
	Mps1 *= U_Kinetochores or (CyclinB and Cdk1)
DiscreteLogic}
NodeGate}

InLink{
InputNode: CyclinB
LinkEffect: Activation
LinkType: Phosphorylation
LinkDescription: {\color{NavyBlue}\textit{CyclinB/Cdk1}-dependent phosphorylation of \textit{Mps1} is required for its mitotic checkpoint activity \cite{morinCDKdependentPotentiationMPS12012}. }
LinkNotes: 
InLink} //CyclinB

InLink{
InputNode: Cdk1
LinkEffect: Activation
LinkType: Phosphorylation
LinkDescription: {\color{NavyBlue}\textit{CyclinB/Cdk1}-dependent phosphorylation of \textit{Mps1} is required for its mitotic checkpoint activity \cite{morinCDKdependentPotentiationMPS12012}. }
LinkNotes:
InLink} //Cdk1

InLink{
InputNode: U_Kinetochores
LinkEffect: Activation
LinkType: Localization
LinkDescription: {\color{NavyBlue}\textit{Mps1} aids SAC protein assembly at unattached kinetochores \cite{maciejowskiMps1DirectsAssembly2010}.}
LinkNotes: 
InLink} //U_Kinetochores
Node} // Mps1

Node{
NodeMetaData{
NodeName: Mad2
NodeGenes: 4085, 56150, 297176
NodeType: Protein
NodeColor: orangered
NodeCoordinate: 945.9046454767727, 1003.244140625
NodeDescription: Our model represents the SAC via the \textit{Mad2} kinetochore-binding protein. \textit{Mad2} is {\color{NavyBlue} recruited to unattached kinetochores by \textit{Mps1} and remains} active as long as the cell has at least one unattached kinetochore and it is responsible for keeping \textit{Cdc20} sequestered from \textit{APC/C}. By keeping \textit{APC} at bay until the spindle is complete, \textit{Mad2} is required for the proper timing of anaphase \cite{Nezi:2009je}.
NodeNotes: 
NodeMetaData}

NodeGate{
DiscreteLogic{
	Mad2 *= U_Kinetochores and Mps1 and not A_Kinetochores
DiscreteLogic}
NodeGate}

InLink{
InputNode: U_Kinetochores
LinkEffect: Activation
LinkType: Complex_Formation
LinkDescription: The \textit{Mad2} SAC protein is active and potent in the presence of even a single unattached kinetochore \cite{Nezi:2009je}.
LinkNotes: 
InLink} //U_Kinetochores

InLink{
InputNode: Mps1
LinkEffect: Activation
LinkType: Localization
LinkDescription: {\color{NavyBlue}Sustained \textit{Mps1} activity is required for maintaining \textit{Mad1/C-Mad2} complexes \cite{tiptonMonopolarSpindleMPS12013} and other SAC proteins at unattached kinetochores  \cite{maciejowskiMps1DirectsAssembly2010}.}
LinkNotes: 
InLink} //Mps1

InLink{
InputNode: A_Kinetochores
LinkEffect: Repression
LinkType: Complex_Process
LinkDescription: \textit{Mad2} is inhibited by SAC passage, marked by the completion of the spindle and proper attachment of all kinetochore \cite{Nezi:2009je}.
LinkNotes: 
InLink} //A_Kinetochores
Node} // Mad2


Node{
NodeMetaData{
NodeName: Plk1_H
NodeGenes: 5347, 18817, 25515
NodeType: Kinase
NodeColor: orangered
NodeCoordinate: 1064.4046454767727, 1034.244140625
NodeDescription: The ON state of \textit{Plk1\_H} encodes the short-lived memory of a sufficiently large active \textit{Plk1} pool to temporarily survive \textit{Plk1} destruction by \textit{APC/C\textsuperscript{Cdh1}} \cite{Lindon:2004kl}, recruit \textit{Ect2} to the central spindle, and thus aid the completion of cytokinesis \cite{petronczkiPololikeKinaseTriggers2007}. Thus, \textit{Plk1\_H} requires ongoing \textit{Plk1} activation and transcription by \textit{FoxM1}, and either induction by \textit{FoxO3} or \textit{FoxO1}, or prior accumulation.
NodeNotes: 
NodeMetaData}

NodeGate{
DiscreteLogic{
	Plk1_H *= Plk1 and FoxM1 and (Plk1_H or FoxO3 or FoxO1)
DiscreteLogic}
NodeGate}

InLink{
InputNode: Plk1
LinkEffect: Activation
LinkType: Persistence
LinkDescription: Active mitotic \textit{Plk1} is a prerequisite for the accumulation of the larger active \textit{Plk1} pool denoted by \textit{Plk1\_H}.
LinkNotes: 
InLink} //Plk1

InLink{
InputNode: FoxM1
LinkEffect: Activation
LinkType: Transcription
LinkDescription: \textit{Plk1} is a direct transcriptional target of \textit{FoxM1}; loss of \textit{FoxM1} severely reduces \textit{Plk1} protein levels \cite{laoukiliFoxM1RequiredExecution2005,fuPlk1dependentPhosphorylationFoxM12008}.
LinkNotes: 
InLink} //FoxM1

InLink{
InputNode: Plk1_H
LinkEffect: Activation
LinkType: Persistence
LinkDescription: Once accumulated, we assume that the \textit{Plk1\_H} pool of active \textit{Plk1} remains stable in the absence of \textit{FoxO}-mediated transcription. This is supported by negative feedback regulation of \textit{FoxO} proteins by \textit{Plk1} \cite{Bucur:2014ix}, indicating that ongoing high FoxO activity is likely not required for the maintenance of \textit{Plk1\_H}.
LinkNotes: 
InLink} //Plk1_H
InLink{
InputNode: FoxO3
LinkEffect: Activation
LinkType: Transcription
LinkDescription: \textit{Plk1} is a direct transcriptional target of \textit{FoxO3}, but \textit{Plk1} appears to be sufficiently induced in the absence of \textit{FoxO} preteens to aid its G2/M and mitotic functions. In contrast, accumulation if a large enough \textit{Plk1} pool to briefly outlast \textit{APC/C\textsuperscript{Cdh1}} activation (modeled by the \textit{Plk1\_H} node), requires \textit{FoxO} activity in G2 \cite{alvarezForkheadTranscriptionFactors2001}.
LinkNotes: 
InLink} //FoxO3

InLink{
InputNode: FoxO1
LinkEffect: Activation
LinkType: Transcription
LinkDescription: In addition to \textit{FoxO3}, \textit{FoxO1} also binds the \textit{Plk1} promoter, potentially aiding its accumulation during G2 \cite{Yuan:2008fu}.
LinkNotes: 
InLink} //FoxO1

Node} // Plk1_H

Node{
NodeMetaData{
NodeName: Ect2
NodeGenes: 1894, 13605, 174658
NodeType: GEF
NodeColor: orangered
NodeCoordinate: 1131.8215158924204, 1023.8830974302159
NodeDescription: \textit{Ect2} activaiton at the spindle midzone represents the step of cytokinesis in our model. Thus, \textit{Ect2} requires \textit{f4N\_DNA}, high \textit{Plk1} activity, as well as \textit{Cdh1} for the assembly of a normal spindle midzone. Finally, \textit{Ect2} cannot be recruited to the mid zone before anaphase is completed.
NodeNotes: 
NodeMetaData}

NodeGate{
DiscreteLogic{
	Ect2 *= f4N_DNA and Plk1_H and Cdh1 and not U_Kinetochores and not A_Kinetochores and Bipolar_Spindle
DiscreteLogic}
NodeGate}

InLink{
InputNode: f4N_DNA
LinkEffect: Activation
LinkType: Indirect
LinkDescription: Formation of a spindle midzone, where \textit{Ect2} accumulates in preparation of cytokinesis requires recently separated sister chromatids (4N DNA content).
LinkNotes: 
InLink} //f4N_DNA

InLink{
InputNode: Plk1_H
LinkEffect: Activation
LinkType: Indirect
LinkDescription: \textit{Plk1} activity in telophase (\textit{Plk1\_H}) is required for the recruitment of \textit{Ect2} to the central spindle \cite{Lindon:2004kl,wolfePololikeKinaseDirects2009}.
LinkNotes: 
InLink} //Plk1_H

InLink{
InputNode: Cdh1
LinkEffect: Activation
LinkType: Indirect
LinkDescription: \textit{APC/C\textsuperscript{Cdh1}}-mediated destruction of Aurora kinase is required for the assembly of a robust spindle midzone at anaphase and for the normal timing of cytokinesis \cite{floydAPCCdh1Targets2008}.
LinkNotes: 
InLink} //Cdh1

InLink{
InputNode: U_Kinetochores
LinkEffect: Repression
LinkType: Complex_Process
LinkDescription: Formation of a spindle midzone requires the separation of sister chromatids; thus it cannot occur before anaphase.
LinkNotes: 
InLink} //U_Kinetochores

InLink{
InputNode: A_Kinetochores
LinkEffect: Repression
LinkType: Complex_Process
LinkDescription: Formation of a spindle midzone requires the separation of sister chromatids; thus it cannot occur before anaphase.
LinkNotes: 
InLink} //A_Kinetochores

InLink{
InputNode: Bipolar_Spindle
LinkEffect: Activation
LinkType: Localization
LinkDescription: {\color{NavyBlue}The midzone of the bipolar spindle serves as source of signals that specify the location of contractile ring assembly and constriction, including recruitment of the \textit{Ect2} RhoA GEF \cite{wadsworthMultifunctionalSpindleMidzone2021}. }
LinkNotes: 
InLink} //Bipolar_Spindle
Node} // Ect2

Node{
NodeMetaData{
NodeName: Cytokinesis
NodeGenes: 
NodeType: Process
NodeColor: orangered
NodeCoordinate: 1233.8630806845965, 994.9890469004686
NodeDescription: {\color{CadetBlue} In contrast to our previous model in \cite{sizekBooleanModelGrowth2019} where \textit{Ect2} recruitment to the central spindle marked the start of cytokinesis, in \cite{gubermanBooleanModelAnchorage2020} we introduced a separate \textit{Cytokinesis} node to mark cytokinesis and the subsequent resetting of daughter cell DNA content to 2N by a separate node.} {\color{NavyBlue}In addition to \textit{Ect2} recruitment, completion of cytokinesis also requires a bipolar spindle \cite{wadsworthMultifunctionalSpindleMidzone2021}. } 
NodeNotes: 
NodeMetaData}

NodeGate{
DiscreteLogic{
	Cytokinesis *= Ect2 and Bipolar_Spindle
DiscreteLogic}
NodeGate}

InLink{
InputNode: Ect2
LinkEffect: Activation
LinkType: Indirect
LinkDescription: At the start of cytokinesis, the \textit{Ect2} RhoGEF is recruited to the central spindle \cite{petronczkiPololikeKinaseTriggers2007}. \textit{Ect2} aids the accumulation of GTP-bound \textit{RhoA} \cite{burkardChemicalGeneticsReveals2007} and the formation of the contractile ring. In our model, \textit{Ect2} recruitment to the central spindle marks the start of cytokinesis.
LinkNotes: 
InLink} //Ect2

InLink{
InputNode: Bipolar_Spindle
LinkEffect: Activation
LinkType: Localization
LinkDescription: {\color{NavyBlue}The midzone of the bipolar spindle specifes the location of contractile ring assembly and constriction \cite{wadsworthMultifunctionalSpindleMidzone2021}. }
LinkNotes: 
InLink} //Bipolar_Spindle
Node} // Cytokinesis


Node{
NodeMetaData{
NodeName: cROS
NodeGenes: 
NodeType: Metabolite
NodeColor: #ff66cc
NodeCoordinate: 1504.5355609499247, 861.2441406250001
NodeDescription: {\color{NavyBlue}The \textit{cROS} node represents a moderate rise in cytosolic ROS. This may be the result of glucose starvation \cite{renCriticalRoleAMPK2019} or external ROS exposure. The node is also ON by default if the cyrosolic levels are high (\textit{cROS\_H} = ON).} 
NodeNotes: 
NodeMetaData}

NodeGate{
DiscreteLogic{
	cROS *= not Glucose or ROS_Ext or cROS_H 
DiscreteLogic}
NodeGate}


InLink{
InputNode: Glucose
LinkEffect: Repression
LinkType: Complex_Process
LinkDescription: {\color{NavyBlue}Glucose starvation blocks glycolysis and the pentose phosphate pathway, resulting in oxidative stress due to enhanced ROS production (e.g. H\textsubscript{2}O\textsubscript{2}) \cite{renCriticalRoleAMPK2019}.}
LinkNotes: 
InLink} //Glucose

InLink{
InputNode: ROS_Ext
LinkEffect: Activation
LinkType: Localization
LinkDescription: {\color{NavyBlue}External ROS molecules such as the nonpolar H\textsubscript{2}O\textsubscript{2} can cross the cell membrane and raise cytosolic ROS levels.}
LinkNotes: 
InLink} //ROS_Ext


InLink{
InputNode: cROS_H
LinkEffect: Activation
LinkType: Persistence
LinkDescription: {\color{NavyBlue}As the \textit{cROS\_H} node represents a higher cytosolic ROS burden with qualitatively different downstream consequences from the \textit{cROS} node, \textit{cROS\_H} = ON is sufficient to keep the \textit{cROS} node ON.}
LinkNotes: 
InLink} //cROS_H
Node} // cROS

Node{
NodeMetaData{
NodeName: cROS_H
NodeGenes: 
NodeType: Metabolite
NodeColor: #ff66cc
NodeCoordinate: 1435.1823688436157, 879.0778814562964
NodeDescription: {\color{NavyBlue}The \textit{cROS\_H} node represents high cytosolic ROS, above a threshold where its consequences are qualitatively distinct from those of the moderate \textit{cROS} node (i.e., DNA damage leading to \textit{ATM/ATR} activation and sustained high \textit{p53} levels). In addition to moderate \textit{cROS}, this requires external ROS or the combined effects of glucose starvation \cite{renCriticalRoleAMPK2019}, mitochodrial ROS generation and a lack of \textit{PGC-1}$\alpha$-driven antioxidant response \cite{rius-perezPGC1aInflammationOxidative2020}.} 
NodeNotes: 
NodeMetaData}

NodeGate{
DiscreteLogic{
	cROS_H *= cROS and (ROS_Ext or (mROS and not Glucose and not PGC1))
DiscreteLogic}
NodeGate}

InLink{
InputNode: cROS
LinkEffect: Activation
LinkType: Persistence
LinkDescription: {\color{NavyBlue} \textit{cROS\_H} = ON is a step up from moderate ROS levels and thus requires \textit{cROS} = ON.}
LinkNotes: 
InLink} //cROS

InLink{
InputNode: ROS_Ext
LinkEffect: Activation
LinkType: Localization
LinkDescription: {\color{NavyBlue}External ROS molecules such as the nonpolar H\textsubscript{2}O\textsubscript{2} can cross the cell membrane and raise cytosolic ROS levels.}
LinkNotes: 
InLink} //ROS_Ext

InLink{
InputNode: Glucose
LinkEffect: Repression
LinkType: Complex_Process
LinkDescription: {\color{NavyBlue}Glucose starvation blocks glycolysis and the pentose phosphate pathway, resulting in oxidative stress due to enhanced ROS production (e.g. H\textsubscript{2}O\textsubscript{2}) \cite{renCriticalRoleAMPK2019}.}
LinkNotes:
InLink} //Glucose

InLink{
InputNode: mROS
LinkEffect: Activation
LinkType: Localization
LinkDescription:  {\color{NavyBlue}As mitochodria are the primary sources of intracellular ROS, increased mROS production can raise cytosolic levels as well.}
LinkNotes: 
InLink} //mROS

InLink{
InputNode: PGC1
LinkEffect: Repression
LinkType: Complex_Process
LinkDescription: {\color{NavyBlue}\textit{PGC-1}$\alpha$ increases the expression of mitochondrial antioxidant genes such as \textit{MnSOD}, catalase, peroxiredoxins, \textit{UCP2}, thioredoxin 2,  thioredoxin reductase \cite{rius-perezPGC1aInflammationOxidative2020}.}
LinkNotes: PGC1 and NRF2, once we include ROS detox more explicitly 
InLink} //PGC1
Node} // cROS_H

Node{
NodeMetaData{
NodeName: ATM
NodeGenes: 472, 11920, 300711
NodeType: Kinase
NodeColor: #ff66cc
NodeCoordinate: 1363.916870415647, 891.0363166641199
NodeDescription: {\color{NavyBlue} Ataxia-telangiectasia mutated, or ATM serine/threonine kinase, is recruited to and activated by DNA double-strand breaks \cite{srinivasROSDNADamage2019}. In addition, oxidative stress can directly activate \textit{ATM} \cite{guoATMActivationOxidative2010}.}
NodeNotes: 
NodeMetaData}

NodeGate{
DiscreteLogic{
	ATM *= cROS_H or CAD
DiscreteLogic}
NodeGate}

InLink{
InputNode: cROS_H
LinkEffect: Activation
LinkType: Catalysis
LinkDescription: {\color{NavyBlue}Elevated cytosolic ROS directly activte \textit{ATM} by creating active, disulfide-linked dimers \cite{guoATMActivationOxidative2010}. In addition, double-strand damage caused by ROS can also activate ATM indirectly \cite{srinivasROSDNADamage2019}.}
LinkNotes: 
InLink} //cROS_H
InLink{
InputNode: CAD
LinkEffect: Activation
LinkType: Indirect
LinkDescription: {\color{NavyBlue}\textit{CAD}-induced DNA fragmentation during apoptosis activates ATM \cite{larsenCaspaseactivatedDNaseApoptosis2017}.}
LinkNotes: DNA damage
InLink} //CAD
Node} // ATM

Node{
NodeMetaData{
NodeName: CHK2
NodeGenes: 11200, 50883, 114212
NodeType: Kinase
NodeColor: #ff66cc
NodeCoordinate: 1363.3643031784832, 992.2221357350246
NodeDescription: {\color{NavyBlue} \textit{ATM} kinase activates \textit{CHK2} at DNA double strand breaks \cite{batchelorStimulusDependentDynamics2011,srinivasROSDNADamage2019}.}
NodeNotes: Checkpoint kinase 2 (CHK2) plays an important role in safeguarding the mitotic progression, specifically the spindle assembly, though the mechanism of regulation remains poorly understood. Here, we identified a novel mitotic phosphorylation site on CHK2 Tyr156, and its responsible kinase JAK2. Expression of a phospho-deficient mutant CHK2 Y156F or treatment with JAK2 inhibitor IV compromised mitotic spindle assembly, leading to genome instability. In contrast, a phospho-mimicking mutant CHK2 Y156E restored mitotic normalcy in JAK2-inhibited cells. Mechanistically, we show that this phosphorylation is required for CHK2 interaction with and phosphorylation of the spindle assembly checkpoint (SAC) kinase Mps1, and failure of which results in impaired Mps1 kinetochore localization and defective SAC. Concordantly, analysis of clinical cancer datasets revealed that deletion of JAK2 is associated with increased genome alteration; and alteration in CHEK2 and JAK2 is linked to preferential deletion or amplification of cancer-related genes. Thus, our findings not only reveal a novel JAK2-CHK2 signaling axis that maintains genome integrity through SAC but also highlight the potential impact on genomic stability with clinical JAK2 inhibition. www.nature.com/articles/s41419-022-05077-0#:~:text=Checkpoint%20kinase%202%20(CHK2)%20plays,of%20regulation%20remains%20poorly%20understood.
NodeMetaData}

NodeGate{
DiscreteLogic{
	CHK2 *= ATM
DiscreteLogic}
NodeGate}

InLink{
InputNode: ATM
LinkEffect: Activation
LinkType: Phosphorylation
LinkDescription: {\color{NavyBlue}\textit{ATM} kinase activates \textit{CHK2} at DNA double-strand breaks, which blocks cell cycle progression \cite{batchelorStimulusDependentDynamics2011,srinivasROSDNADamage2019}.}
LinkNotes: 
InLink} //ATM
Node} // CHK2

Node{
NodeMetaData{
NodeName: p53
NodeGenes: 7157, 22059, 24842
NodeType: TF_Protein
NodeColor: #ff66cc
NodeCoordinate: 1427.545078938049, 939.2050208205991
NodeDescription: {\color{NavyBlue}\textit{p53} is stabilized and its protein levels increase in response to stress. Here we use four Boolean nodes to track the sustained rise of \textit{p53} and/or sustained oscillations that slowly boost/decrease mRNA expression in a subset of targets (others respond to the early rise of p53). We choose 4 steps because the time required for 4 consecutive pulses is a good qualitative match to the time it takes for \textit{p53} to block \textit{Cyclin B} expression during prolonged G2 arrest, \textit{p21} mRNA expression saturates after 2-3 pulses \cite{hafnerP53PulsesLead2017,toettcherDistinctMechanismsAct2009b,reyesFluctuationsP53Signaling2018}. The \textit{p53} node represents the first level. Its activation requires a nuclear membrane (mitotic \textit{p53} is sequestered to centrosomes) \cite{tritarelliP53LocalizationCentrosomes2004}, phoshorylation by  \textit{AMPK} \cite{jonesAMPactivatedProteinKinase2005},  \textit{ATR/CHK1} or \textit{ATM/CHK2} \cite{batchelorStimulusDependentDynamics2011,chehabChk2HCds1Functions2000}, and either a lack of \textit{Mdm2}-mediated degradation \cite{wuP53mdm2AutoregulatoryFeedback1993,hauptMdm2PromotesRapid1997,kubbutatRegulationP53Stability1997,batchelorStimulusDependentDynamics2011}, competition for co-activators with \textit{NF-$\kappa$B} \cite{websterTranscriptionalCrossTalk1999}, cytosolic ROS \cite{shiDNADamageOxidant2021}, or mitochondrial ROS in the absence of \textit{SIRT3} \cite{liP53inducedGrowthArrest2010}. In addition, the \textit{p53} node is ON by default if any of the three nodes marking higher/prologed activation are also ON.}
NodeNotes: 
NodeMetaData}

NodeGate{
DiscreteLogic{
	p53 *= (Nuclear_Membrane and (((AMPK or (ATR and CHK1) or (ATM and CHK2)) and (not Mdm2 or not NF_kB or cROS or (mROS and not SIRT3))))) or p53_2 or p53_3 or p53_4 
	//	p53 *= (Nuclear_Membrane and (cROS_H or ((AMPK or (ATR and CHK1) or (ATM and CHK2)) and (not Mdm2 or not NF_kB or cROS or (mROS and not SIRT3))))) or p53_2 or p53_3 or p53_4 or CAD  
DiscreteLogic}
NodeGate}

InLink{
InputNode: Nuclear_Membrane
LinkEffect: Activation
LinkType: Localization
LinkDescription: {\color{NavyBlue} During mitosis, \textit{p53} is recruited to and kept at centrosomes (a localization process aided by basal \textit{ATM}-mediated Ser-15 phosphorylation), where it is dephosphorylated and kept inactive to allow cell cycle progression in cells with normal mitotic spindles \cite{tritarelliP53LocalizationCentrosomes2004}. Thus, we assume that the lack of a nuclear membrane keeps \textit{p53} transcription OFF.}
LinkNotes: 
InLink} //Nuclear_Membrane
/*
InLink{
InputNode: cROS_H
LinkEffect: Activation
LinkType: Indirect
LinkDescription: {\color{NavyBlue}bla}
LinkNotes: 
InLink} //cROS_H
*/
InLink{
InputNode: AMPK
LinkEffect: Activation
LinkType: Phosphorylation
LinkDescription: {\color{NavyBlue}\textit{AMPK} induces Ser-15 phosphorylation of \textit{p53} to initiate an \textit{AMPK}-dependent cell-cycle arrest \cite{jonesAMPactivatedProteinKinase2005}. }
LinkNotes: 
InLink} //AMPK

InLink{
InputNode: ATR
LinkEffect: Activation
LinkType: Phosphorylation
LinkDescription: {\color{NavyBlue}\textit{ATR} induces Ser-15 phosphorylation of \textit{p53} in response to single-strand DNA damage, and activates it with the aid of \textit{CHK1} \cite{batchelorStimulusDependentDynamics2011}.}
LinkNotes: 
InLink} //ATR

InLink{
InputNode: CHK1
LinkEffect: Activation
LinkType: Phosphorylation
LinkDescription: {\color{NavyBlue}\textit{CHK1/2} phosphorylate \textit{p53} at Ser-20 \cite{shiehHumanHomologsCheckpoint2000} to prevent its ubiquitination by the ubiquitin E3 ligase \textit{Mdm2} and  subsequent proteosomal degradation \cite{chehabChk2HCds1Functions2000}. }
LinkNotes: 
InLink} //CHK1

InLink{
InputNode: ATM
LinkEffect: Activation
LinkType: Phosphorylation
LinkDescription: {\color{NavyBlue}\textit{ATR} induces Ser-15 phosphorylation of \textit{p53} in response to double-strand DNA breaks, and activates it with the aid of \textit{CHK2} \cite{batchelorStimulusDependentDynamics2011}.}
LinkNotes: 
InLink} //ATM

InLink{
InputNode: CHK2
LinkEffect: Activation
LinkType: Phosphorylation
LinkDescription: {\color{NavyBlue}\textit{CHK1/2} phosphorylate \textit{p53} at Ser-20 \cite{shiehHumanHomologsCheckpoint2000} to prevent its ubiquitination by the ubiquitin E3 ligase \textit{Mdm2} and  subsequent proteosomal degradation \cite{chehabChk2HCds1Functions2000}. }
LinkNotes: 
InLink} //CHK2

InLink{
InputNode: Mdm2
LinkEffect: Repression
LinkType: Degradation
LinkDescription: {\color{NavyBlue} \textit{Mdm2}, induced by \textit{p53}  \cite{barakMdm2ExpressionInduced1993}, is part of a negative feedback responsible of shutting down \textit{p53} accumulation when damage signals turn off. \textit{Mdm2} poly-ubiquitinates \textit{p53}, targeting it for degradation \cite{wuP53mdm2AutoregulatoryFeedback1993,hauptMdm2PromotesRapid1997,kubbutatRegulationP53Stability1997,batchelorStimulusDependentDynamics2011}.}
LinkNotes: 
InLink} //Mdm2

InLink{
InputNode: NF_kB
LinkEffect: Repression
LinkType: Binding_Localization
LinkDescription: {\color{NavyBlue}\textit{NF-$\kappa$B}-mediated inhibition of \textit{p53} is likely the result of their competition for a limited pool of \textit{p300/CBP complexes}, as they both require these transcriptional coactivators  \cite{websterTranscriptionalCrossTalk1999}. }
LinkNotes: 
InLink} //NF_kB

InLink{
InputNode: cROS
LinkEffect: Activation
LinkType: Indirect
LinkDescription: {\color{NavyBlue} ROS activate \textit{p38 MAPK} (in addition to \textit{ATM}), which in turn phosphorylates \textit{p53} at Ser15, 33, 37 and 46, leading to its activation under increased ROS \cite{shiDNADamageOxidant2021}.}
LinkNotes: 
InLink} //cROS

InLink{
InputNode: mROS
LinkEffect: Activation
LinkType: Indirect
LinkDescription: {\color{NavyBlue} ROS activate \textit{p38 MAPK} (in addition to \textit{ATM}), which in turn phosphorylates \textit{p53} at Ser15, 33, 37 and 46, leading to its activation under increased ROS \cite{shiDNADamageOxidant2021}.}
LinkNotes: 
InLink} //mROS

InLink{
InputNode: SIRT3
LinkEffect: Repression
LinkType: Deacetylation
LinkDescription: {\color{NavyBlue}\textit{SIRT3} deacetylates the mitochodrial pool of \textit{p53}, reducing its transcriptional activity (\textit{p53} localized to the nucleus as well as the mitocniodria when its levels rise above basal) \cite{liP53inducedGrowthArrest2010}.}
LinkNotes: 
InLink} //SIRT3

InLink{
InputNode: p53_2
LinkEffect: Activation
LinkType: Persistence
LinkDescription: {\color{NavyBlue} We assume that the transcriptional influence of \textit{p53}, either from the accumulation of its active (Ser15-phosphorylated and acetylated) form or from repeated pulses of \textit{p53} oscillation (in response to double-strand breaks; not modeled here), accumulates and dissapears stepwise from level 1 (\textit{p53} node representing accumulation rought equivalent to a single pulse) to level 4 (\textit{p53\_4} node, transcritional activity on par with the effect of 4 consecutive pulses). Thus, the \textit{p53} node is kept ON by default when  nodes representing higher activity levels are ON.}
LinkNotes: 
InLink} //p53_2

InLink{
InputNode: p53_3
LinkEffect: Activation
LinkType: Persistence
LinkDescription: {\color{NavyBlue} The \textit{p53} node is kept ON by default when all nodes representing  higher activity levels are ON (see \textit{p53\_2} in-link for details).}
LinkNotes: 
InLink} //p53_3

InLink{
InputNode: p53_4
LinkEffect: Activation
LinkType: Persistence
LinkDescription: {\color{NavyBlue} The \textit{p53} node is kept ON by default when all nodes representing  higher activity levels are ON (see \textit{p53\_2} in-link for details).}
LinkNotes: 
InLink} //p53_4

Node} // p53

Node{
NodeMetaData{
NodeName: p53_2
NodeGenes: 7157, 22059, 24842
NodeType: TF_Protein
NodeColor: #ff66cc
NodeCoordinate: 1492.2965051809178, 992.6051838197842
NodeDescription:  {\color{NavyBlue}The \textit{p53\_2} node represents the second level/pulse of \textit{p53} activation. It's accumulation and maintenance requires \textit{p53} or \textit{p53\_2}, a nuclear membrane  \cite{tritarelliP53LocalizationCentrosomes2004}, phoshorylation by \textit{AMPK} \cite{jonesAMPactivatedProteinKinase2005},  \textit{ATR/CHK1} or \textit{ATM/CHK2} \cite{batchelorStimulusDependentDynamics2011,chehabChk2HCds1Functions2000}, and high cytosolic ROS \cite{shiDNADamageOxidant2021}. In addition, the \textit{p53\_2} node is ON by default if any of the two nodes marking higher/prologed activation are also ON.}
NodeNotes: 
NodeMetaData}

NodeGate{
DiscreteLogic{
	p53_2 *=  ((p53 or p53_2) and ((AMPK or (ATR and CHK1) or (ATM and CHK2)) and cROS_H and Nuclear_Membrane)) or p53_3 or p53_4
DiscreteLogic}
NodeGate}

InLink{
InputNode: p53
LinkEffect: Activation
LinkType: Persistence
LinkDescription: {\color{NavyBlue} We assume that the transcriptional influence of \textit{p53}, either from the accumulation of its active (Ser15-phosphorylated and acetylated) form or from repeated pulses of \textit{p53} oscillation, accumulates and dissapears stepwise from level 1 (\textit{p53} node representing accumulation rought equivalent to a single pulse) to level 4 (\textit{p53\_4} node, transcritional activity on par with the effect of 4 consecutive pulses). Thus, the \textit{p53\_2} node turns ON/OFF when nodes representing the lower/higher activity levels are also ON/OFF.}
LinkNotes: 
InLink} //p53

InLink{
InputNode: p53_2
LinkEffect: Activation
LinkType: Persistence
LinkDescription: {\color{NavyBlue} The \textit{p53\_2} node can be maintained ON by ongoing activating signals.}
LinkNotes: 
InLink} //p53_2

InLink{
InputNode: Nuclear_Membrane
LinkEffect: Activation
LinkType: Localization
LinkDescription: {\color{NavyBlue} During mitosis, \textit{p53} is recruited to and kept at centrosomes (a localization process aided by basal \textit{ATM}-mediated Ser-15 phosphorylation), where it is dephosphorylated and kept inactive to allow cell cycle progression in cells with normal mitotic spindles \cite{tritarelliP53LocalizationCentrosomes2004}. Thus, we assume that the lack of a nuclear membrane keeps \textit{p53} transcription OFF.}
LinkNotes: 
InLink} //Nuclear_Membrane

InLink{
InputNode: AMPK
LinkEffect: Activation
LinkType: Phosphorylation
LinkDescription: {\color{NavyBlue}\textit{AMPK} induces Ser-15 phosphorylation of \textit{p53} to initiate an \textit{AMPK}-dependent cell-cycle arrest \cite{jonesAMPactivatedProteinKinase2005}. }
LinkNotes: 
InLink} //AMPK

InLink{
InputNode: ATR
LinkEffect: Activation
LinkType: Phosphorylation
LinkDescription: {\color{NavyBlue}\textit{ATR} induces Ser-15 phosphorylation of \textit{p53} in response to single-strand DNA damage, and activates it with the aid of \textit{CHK1} \cite{batchelorStimulusDependentDynamics2011}.}
LinkNotes: 
InLink} //ATR

InLink{
InputNode: CHK1
LinkEffect: Activation
LinkType: Phosphorylation
LinkDescription: {\color{NavyBlue}\textit{CHK1/2} phosphorylate \textit{p53} at Ser-20 \cite{shiehHumanHomologsCheckpoint2000} to prevent its ubiquitination by the ubiquitin E3 ligase \textit{Mdm2} and  subsequent proteosomal degradation \cite{chehabChk2HCds1Functions2000}. }
LinkNotes: 
InLink} //CHK1

InLink{
InputNode: ATM
LinkEffect: Activation
LinkType: Phosphorylation
LinkDescription: {\color{NavyBlue}\textit{ATR} induces Ser-15 phosphorylation of \textit{p53} in response to double-strand DNA breaks, and activates it with the aid of \textit{CHK2} \cite{batchelorStimulusDependentDynamics2011}.}
LinkNotes: 
InLink} //ATM

InLink{
InputNode: CHK2
LinkEffect: Activation
LinkType: Phosphorylation
LinkDescription: {\color{NavyBlue}\textit{CHK1/2} phosphorylate \textit{p53} at Ser-20 \cite{shiehHumanHomologsCheckpoint2000} to prevent its ubiquitination by the ubiquitin E3 ligase \textit{Mdm2} and  subsequent proteosomal degradation \cite{chehabChk2HCds1Functions2000}. }
LinkNotes: 
InLink} //CHK2

InLink{
InputNode: cROS_H
LinkEffect: Activation
LinkType: Indirect
LinkDescription: {\color{NavyBlue} ROS activate \textit{p38 MAPK} (in addition to \textit{ATM}), which in turn phosphorylates \textit{p53} at Ser15, 33, 37 and 46, leading to its activation under increased ROS \cite{shiDNADamageOxidant2021}.}
LinkNotes: 
InLink} //cROS_H

InLink{
InputNode: p53_3
LinkEffect: Activation
LinkType: Persistence
LinkDescription: {\color{NavyBlue} The \textit{p53\_2} node turns ON/OFF when all nodes representing the lower/higher activity levels are also ON/OFF.}
LinkNotes: 
InLink} //p53_3

InLink{
InputNode: p53_4
LinkEffect: Activation
LinkType: Persistence
LinkDescription: {\color{NavyBlue} The \textit{p53\_2} node turns ON/OFF when all nodes representing the lower/higher activity levels are also ON/OFF.}
LinkNotes: 
InLink} //p53_4

Node} // p53_2

Node{
NodeMetaData{
NodeName: p53_3
NodeGenes: 7157, 22059, 24842
NodeType: TF_Protein
NodeColor: #ff66cc
NodeCoordinate: 1438.8996021654325, 1047.1381911547473
NodeDescription:  {\color{NavyBlue}The \textit{p53\_3} node represents the third level/pulse of \textit{p53} activation. It's accumulation and maintenance requires \textit{p53} / \textit{p53\_2} or \textit{p53\_2}, a nuclear membrane \cite{tritarelliP53LocalizationCentrosomes2004}, phoshorylation by \textit{AMPK} \cite{jonesAMPactivatedProteinKinase2005},  \textit{ATR/CHK1} or \textit{ATM/CHK2} \cite{batchelorStimulusDependentDynamics2011,chehabChk2HCds1Functions2000}, and high cytosolic ROS \cite{shiDNADamageOxidant2021}. In addition, the \textit{p53\_3} node is ON by default if \textit{p53\_4} is also ON.}
NodeNotes: 
NodeMetaData}

NodeGate{
DiscreteLogic{
	p53_3 *= (((p53_2 and p53) or p53_3) and ((AMPK or (ATR and CHK1) or (ATM and CHK2)) and cROS_H and Nuclear_Membrane)) or p53_4 
DiscreteLogic}
NodeGate}

InLink{
InputNode: p53
LinkEffect: Activation
LinkType: Persistence
LinkDescription: {\color{NavyBlue} We assume that the transcriptional influence of \textit{p53}, either from the accumulation of its active (Ser15-phosphorylated and acetylated) form or from repeated pulses of \textit{p53} oscillation, accumulates and dissapears stepwise from level 1 (\textit{p53} node representing accumulation rought equivalent to a single pulse) to level 4 (\textit{p53\_4} node, transcritional activity on par with the effect of 4 consecutive pulses). Thus, the \textit{p53\_3} node turns ON/OFF when nodes representing the lower/higher activity levels are also ON/OFF.}
LinkNotes: 
InLink} //p53

InLink{
InputNode: p53_2
LinkEffect: Activation
LinkType: Persistence
LinkDescription: {\color{NavyBlue} The \textit{p53\_3} node turns ON/OFF when all nodes representing the lower/higher activity levels are also ON/OFF.}
LinkNotes: 
InLink} //p53_2

InLink{
InputNode: p53_3
LinkEffect: Activation
LinkType: Persistence
LinkDescription: {\color{NavyBlue} The \textit{p53\_3} node can be maintained ON by ongoing activating signals.}
LinkNotes: 
InLink} //p53_3

InLink{
InputNode: Nuclear_Membrane
LinkEffect: Activation
LinkType: Localization
LinkDescription: {\color{NavyBlue} During mitosis, \textit{p53} is recruited to and kept at centrosomes (a localization process aided by basal \textit{ATM}-mediated Ser-15 phosphorylation), where it is dephosphorylated and kept inactive to allow cell cycle progression in cells with normal mitotic spindles \cite{tritarelliP53LocalizationCentrosomes2004}. Thus, we assume that the lack of a nuclear membrane keeps \textit{p53} transcription OFF.}
LinkNotes: 
InLink} //Nuclear_Membrane

InLink{
InputNode: AMPK
LinkEffect: Activation
LinkType: Phosphorylation
LinkDescription: {\color{NavyBlue}\textit{AMPK} induces Ser-15 phosphorylation of \textit{p53} to initiate an \textit{AMPK}-dependent cell-cycle arrest \cite{jonesAMPactivatedProteinKinase2005}. }
LinkNotes: 
InLink} //AMPK

InLink{
InputNode: ATR
LinkEffect: Activation
LinkType: Phosphorylation
LinkDescription: {\color{NavyBlue}\textit{ATR} induces Ser-15 phosphorylation of \textit{p53} in response to single-strand DNA damage, and activates it with the aid of \textit{CHK1} \cite{batchelorStimulusDependentDynamics2011}.}
LinkNotes: 
InLink} //ATR

InLink{
InputNode: CHK1
LinkEffect: Activation
LinkType: Phosphorylation
LinkDescription: {\color{NavyBlue}\textit{CHK1/2} phosphorylate \textit{p53} at Ser-20 \cite{shiehHumanHomologsCheckpoint2000} to prevent its ubiquitination by the ubiquitin E3 ligase \textit{Mdm2} and  subsequent proteosomal degradation \cite{chehabChk2HCds1Functions2000}. }
LinkNotes: 
InLink} //CHK1

InLink{
InputNode: ATM
LinkEffect: Activation
LinkType: Phosphorylation
LinkDescription: {\color{NavyBlue}\textit{ATR} induces Ser-15 phosphorylation of \textit{p53} in response to double-strand DNA breaks, and activates it with the aid of \textit{CHK2} \cite{batchelorStimulusDependentDynamics2011}.}
LinkNotes: 
InLink} //ATM

InLink{
InputNode: CHK2
LinkEffect: Activation
LinkType: Phosphorylation
LinkDescription: {\color{NavyBlue}\textit{CHK1/2} phosphorylate \textit{p53} at Ser-20 \cite{shiehHumanHomologsCheckpoint2000} to prevent its ubiquitination by the ubiquitin E3 ligase \textit{Mdm2} and  subsequent proteosomal degradation \cite{chehabChk2HCds1Functions2000}. }
LinkNotes: 
InLink} //CHK2

InLink{
InputNode: cROS_H
LinkEffect: Activation
LinkType: Indirect
LinkDescription: {\color{NavyBlue} ROS activate \textit{p38 MAPK} (in addition to \textit{ATM}), which in turn phosphorylates \textit{p53} at Ser15, 33, 37 and 46, leading to its activation under increased ROS \cite{shiDNADamageOxidant2021}.}
LinkNotes: 
InLink} //cROS_H

InLink{
InputNode: p53_4
LinkEffect: Activation
LinkType: Persistence
LinkDescription: {\color{NavyBlue} The \textit{p53\_3} node turns ON/OFF when all nodes representing the lower/higher activity levels are also ON/OFF.}
LinkNotes: 
InLink} //p53_4
Node} // p53_3

Node{
NodeMetaData{
NodeName: p53_4
NodeGenes: 7157, 22059, 24842
NodeType: TF_Protein
NodeColor: #ff66cc
NodeCoordinate: 1490.024296541961, 1110.760033045538
NodeDescription:  {\color{NavyBlue}The \textit{p53\_4} node represents the fourth and highest level/pulse of \textit{p53} activation. It's accumulation and maintenance requires \textit{p53} / \textit{p53\_2} / \textit{p53\_3} or \textit{p53\_4}, a nuclear membrane \cite{tritarelliP53LocalizationCentrosomes2004}, phoshorylation by \textit{AMPK} \cite{jonesAMPactivatedProteinKinase2005},  \textit{ATR/CHK1} or \textit{ATM/CHK2} \cite{batchelorStimulusDependentDynamics2011,chehabChk2HCds1Functions2000}, and high cytosolic ROS \cite{shiDNADamageOxidant2021}. }
NodeNotes: 
NodeMetaData}

NodeGate{
DiscreteLogic{
	p53_4 *= ((p53 and p53_2 and p53_3) or p53_4) and ((AMPK or (ATR and CHK1) or (ATM and CHK2)) and cROS_H and Nuclear_Membrane)
DiscreteLogic}
NodeGate}

InLink{
InputNode: p53
LinkEffect: Activation
LinkType: Persistence
LinkDescription: {\color{NavyBlue} We assume that the transcriptional influence of \textit{p53}, either from the accumulation of its active (Ser15-phosphorylated and acetylated) form or from repeated pulses of \textit{p53} oscillation, accumulates and dissapears stepwise from level 1 (\textit{p53} node representing accumulation rought equivalent to a single pulse) to level 4 (\textit{p53\_4} node, transcritional activity on par with the effect of 4 consecutive pulses). Thus, the \textit{p53\_4} node turns ON/OFF when nodes representing the lower/higher activity levels are also ON/OFF.}
LinkNotes: 
InLink} //p53

InLink{
InputNode: p53_2
LinkEffect: Activation
LinkType: Persistence
LinkDescription: {\color{NavyBlue} The \textit{p53\_4} node turns ON/OFF when all nodes representing the lower/higher activity levels are also ON/OFF.}
LinkNotes: 
InLink} //p53_2

InLink{
InputNode: p53_3
LinkEffect: Activation
LinkType: Persistence
LinkDescription: {\color{NavyBlue} The \textit{p53\_4} node turns ON/OFF when all nodes representing the lower/higher activity levels are also ON/OFF.}
LinkNotes: 
InLink} //p53_3

InLink{
InputNode: p53_4
LinkEffect: Activation
LinkType: Persistence
LinkDescription: {\color{NavyBlue} The \textit{p53\_4} node can be maintained ON by ongoing activating signals.}
LinkNotes: 
InLink} //p53_4

InLink{
InputNode: Nuclear_Membrane
LinkEffect: Activation
LinkType: Localization
LinkDescription: {\color{NavyBlue} During mitosis, \textit{p53} is recruited to and kept at centrosomes (a localization process aided by basal \textit{ATM}-mediated Ser-15 phosphorylation), where it is dephosphorylated and kept inactive to allow cell cycle progression in cells with normal mitotic spindles \cite{tritarelliP53LocalizationCentrosomes2004}. Thus, we assume that the lack of a nuclear membrane keeps \textit{p53} transcription OFF.}
LinkNotes: 
InLink} //Nuclear_Membrane

InLink{
InputNode: AMPK
LinkEffect: Activation
LinkType: Phosphorylation
LinkDescription: {\color{NavyBlue}\textit{AMPK} induces Ser-15 phosphorylation of \textit{p53} to initiate an \textit{AMPK}-dependent cell-cycle arrest \cite{jonesAMPactivatedProteinKinase2005}. }
LinkNotes: 
InLink} //AMPK

InLink{
InputNode: ATR
LinkEffect: Activation
LinkType: Phosphorylation
LinkDescription: {\color{NavyBlue}\textit{ATR} induces Ser-15 phosphorylation of \textit{p53} in response to single-strand DNA damage, and activates it with the aid of \textit{CHK1} \cite{batchelorStimulusDependentDynamics2011}.}
LinkNotes: 
InLink} //ATR

InLink{
InputNode: CHK1
LinkEffect: Activation
LinkType: Phosphorylation
LinkDescription: {\color{NavyBlue}\textit{CHK1/2} phosphorylate \textit{p53} at Ser-20 \cite{shiehHumanHomologsCheckpoint2000} to prevent its ubiquitination by the ubiquitin E3 ligase \textit{Mdm2} and  subsequent proteosomal degradation \cite{chehabChk2HCds1Functions2000}. }
LinkNotes: 
InLink} //CHK1

InLink{
InputNode: ATM
LinkEffect: Activation
LinkType: Phosphorylation
LinkDescription: {\color{NavyBlue}\textit{ATR} induces Ser-15 phosphorylation of \textit{p53} in response to double-strand DNA breaks, and activates it with the aid of \textit{CHK2} \cite{batchelorStimulusDependentDynamics2011}.}
LinkNotes: 
InLink} //ATM

InLink{
InputNode: CHK2
LinkEffect: Activation
LinkType: Phosphorylation
LinkDescription: {\color{NavyBlue}\textit{CHK1/2} phosphorylate \textit{p53} at Ser-20 \cite{shiehHumanHomologsCheckpoint2000} to prevent its ubiquitination by the ubiquitin E3 ligase \textit{Mdm2} and  subsequent proteosomal degradation \cite{chehabChk2HCds1Functions2000}. }
LinkNotes: 
InLink} //CHK2

InLink{
InputNode: cROS_H
LinkEffect: Activation
LinkType: Indirect
LinkDescription: {\color{NavyBlue} ROS activate \textit{p38 MAPK} (in addition to \textit{ATM}), which in turn phosphorylates \textit{p53} at Ser15, 33, 37 and 46, leading to its activation under increased ROS \cite{shiDNADamageOxidant2021}.}
LinkNotes: 
InLink} //cROS_H

Node} // p53_4

Node{
NodeMetaData{
NodeName: Mdm2
NodeGenes: 4193, 17246, 314856
NodeType: Ubiquitin_Ligase
NodeColor: #ff66cc
NodeCoordinate: 1371.457757946082, 1088.475803216687
NodeDescription: {\color{NavyBlue}The \textit{Mdm2} E3 ubiquitin-protein ligase is a key inhibitor of \textit{p53} accumulation \cite{kubbutatRegulationP53Stability1997,hauptMdm2PromotesRapid1997}. It's activity is inhibited by \textit{ATM/ATR}-mediated phosphorylation \cite{batchelorStimulusDependentDynamics2011}, while its levels are increased by \textit{AKT} phosphorylation (stabilization) or \textit{p53}-mediated transcription. Finally, \textit{Caspase2/3} cleave and deactivate \textit{Mdm2}.}
NodeNotes: 
NodeMetaData}

NodeGate{
DiscreteLogic{
	Mdm2 *= not (ATM or ATR) and (AKT_H or p53 or p53_2 or p53_3 or p53_4) and not (Casp2 or Casp3)
DiscreteLogic}
NodeGate}

InLink{
InputNode: ATM
LinkEffect: Repression
LinkType: Phosphorylation
LinkDescription:  {\color{NavyBlue} \textit{ATM} phosphorylates \textit{Mdm2} at Ser-395, leading to its deactivation as well as rapid degradation \cite{batchelorStimulusDependentDynamics2011}.}
LinkNotes: 
InLink} //ATR

InLink{
InputNode: ATR
LinkEffect: Repression
LinkType: Phosphorylation
LinkDescription:  {\color{NavyBlue} \textit{ATR} phosphorylates \textit{Mdm2} at Ser-407, inhibiting its ability to bind and block \textit{p53} accumulation \cite{batchelorStimulusDependentDynamics2011}.}
LinkNotes: 
InLink} //ATR

InLink{
InputNode: AKT_H
LinkEffect: Activation
LinkType: Phosphorylation
LinkDescription: {\color{NavyBlue}\textit{AKT} phosphorylates \textit{Mdm2} at Ser-183, inreasing its nuclear stability and decreasing \textit{p53} levels \cite{chibayaMdm2PhosphorylationAkt2021}.}
LinkNotes:  
InLink} //AKT_H

InLink{
InputNode: p53
LinkEffect: Activation
LinkType: Transcription
LinkDescription: {\color{NavyBlue}\textit{p53} is a direct transcriptional inducer of \textit{Mdm2}\cite{wuP53mdm2AutoregulatoryFeedback1993}. As its levels rise rapidly within the frist few hours of \textit{p53} activation (see SM data in \cite{hafnerP53PulsesLead2017}), we model it as induced by any of the four \textit{p53} nodes.}
LinkNotes: 
InLink} //p53

InLink{
InputNode: p53_2
LinkEffect: Activation
LinkType: Transcription
LinkDescription: {\color{NavyBlue}\textit{p53} is a direct transcriptional inducer of \textit{Mdm2}\cite{wuP53mdm2AutoregulatoryFeedback1993}.}
LinkNotes: 
InLink} //p53_2

InLink{
InputNode: p53_3
LinkEffect: Activation
LinkType: Transcription
LinkDescription: {\color{NavyBlue}\textit{p53} is a direct transcriptional inducer of \textit{Mdm2}\cite{wuP53mdm2AutoregulatoryFeedback1993}.}
LinkNotes: 
InLink} //p53_3

InLink{
InputNode: p53_4
LinkEffect: Activation
LinkType: Transcription
LinkDescription: {\color{NavyBlue}\textit{p53} is a direct transcriptional inducer of \textit{Mdm2}\cite{wuP53mdm2AutoregulatoryFeedback1993}.}
LinkNotes: 
InLink} //p53_4

InLink{
InputNode: Casp2
LinkEffect: Repression
LinkType: Proteolysis
LinkDescription: {\color{NavyBlue}\textit{Caspase 2} cleaves \textit{Mdm2} at Asp-367, removing its C-terminal RING domain required for \textit{p53} ubiquitination \cite{oliverCaspase2mediatedCleavageMdm22011a}.}
LinkNotes: 
InLink} //Casp2

InLink{
InputNode: Casp3
LinkEffect: Repression
LinkType: Proteolysis
LinkDescription:  {\color{NavyBlue}\textit{Caspase 2} cleaves and deactivates \textit{Mdm2} \cite{katsudaActivationCaspase3Cleavage2002}.}
LinkNotes: 
InLink} //Casp3
Node} // Mdm2

Node{
NodeMetaData{
NodeName: p21_H
NodeGenes: 12575, 1026, 114851
NodeType: CDKI
NodeColor: #ff66cc
NodeCoordinate: 1354.4039682150315, 1131.6787372020171
NodeDescription: {\color{NavyBlue} The \textit{p21\_H} node represents high, cell cycle arresting and senescence-promoting levels of \textit{p21} accumulation in response to damage. Thus, this node requires \textit{p21} mRNA expression, at least basal \textit{p21}, and sustained increase / pulsing of \textit{p53} (node \textit{p53\_3}) \cite{Loewer:2010gu}, as well as the absence of \textit{Caspase 3}-mediated cleavage \cite{gervaisCleavageCDKInhibitor1998}.}
NodeNotes: 
NodeMetaData}

NodeGate{
DiscreteLogic{
	p21_H *= p21_mRNA and p21 and p53_3 and not Casp3
DiscreteLogic}
NodeGate}

InLink{
InputNode: p21_mRNA
LinkEffect: Activation
LinkType: Translation
LinkDescription: {\color{NavyBlue} Increased mRNA levels are required to raise \textit{p21} protein levels \cite{hafnerP53PulsesLead2017}.}
LinkNotes: 
InLink} //p21_mRNA

InLink{
InputNode: p21
LinkEffect: Activation
LinkType: Persistence
LinkDescription: {\color{NavyBlue} At least basal \textit{p21} protein activity is required before the high \textit{p21} node turns ON.}
LinkNotes: 
InLink} //p21

InLink{
InputNode: p53_3
LinkEffect: Activation
LinkType: Transcription
LinkDescription: {\color{NavyBlue} \textit{p21} mRNA levels increase with consecutive \textit{p53} pulses, reaching saturation after 3-4 pulses on average \cite{Loewer:2010gu}. Thus we chose to link our \textit{p21\_H} node to \textit{p53\_3}.}
LinkNotes: 
InLink} //p53_3

InLink{
InputNode: Casp3
LinkEffect: Repression
LinkType: Proteolysis
LinkDescription: {\color{NavyBlue}\textit{Caspase 3} cleaves and deactivates \textit{p21} \cite{gervaisCleavageCDKInhibitor1998}.}
LinkNotes: 
InLink} //Casp3
Node} // p21_H


Node{
NodeMetaData{
NodeName: Trail
NodeGenes: 8743, 22035, 246775
NodeType: Environment
NodeColor: gainsboro
NodeCoordinate: 1133.035714285714, -69.85104787703318
NodeDescription: The \textit{Trail} node represents environmental availability of the \textit{Trail} protein outside the cell. 
NodeNotes: 
NodeMetaData}

NodeGate{
DiscreteLogic{
	Trail *= Trail
DiscreteLogic}
NodeGate}

InLink{
InputNode: Trail
LinkEffect: Activation
LinkType: Enforced_Env
LinkDescription: The \textit{Trail} input node remains on/off if set ON/OFF in the absence of \textit{in silico} perturbation.
LinkNotes: 
InLink} //Trail
Node} // Trail

Node{
NodeMetaData{
NodeName: DR4_5
NodeGenes: 8797, 8795, 21933
NodeType: Receptor
NodeColor: firebrick
NodeCoordinate: 1149.4285714285709, 46.244140625
NodeDescription: The \textit{DR4} and  \textit{DR5} death receptors, represented by the  \textit{DR4\_5} node, are activated by extracellular  \textit{Trail} \cite{Guicciardi:2009km}.
NodeNotes: 
NodeMetaData}

NodeGate{
DiscreteLogic{
	DR4_5 *= Trail
DiscreteLogic}
NodeGate}

InLink{
InputNode: Trail
LinkEffect: Activation
LinkType: Ligand_Binding
LinkDescription: \textit{DR4} and \textit{DR5} death receptors are activated by extracellular  \textit{Trail} \cite{Guicciardi:2009km}.
LinkNotes: 
InLink} //Trail
Node} // DR4_5

Node{
NodeMetaData{
NodeName: Casp8
NodeGenes: 841, 12370, 64044
NodeType: Protease
NodeColor: firebrick
NodeCoordinate: 1164.4285714285709, 100.244140625
NodeDescription: \textit{Pro-Caspase 8} may be cleaved independently by \textit{DISC} (not directly reprsented; an adaptor protein for \textit{DR4\_5}) or \textit{Caspase 3}.
NodeNotes: 
NodeMetaData}

NodeGate{
DiscreteLogic{
	Casp8 *= DR4_5 or Casp3
DiscreteLogic}
NodeGate}

InLink{
InputNode: DR4_5
LinkEffect: Activation
LinkType: Complex_Formation
LinkDescription: \textit{Trail}-bound (active) \textit{DR4} and \textit{DR5} receptors trigger the assembly of the pro-apoptotic death-inducing signaling complex (\textit{DISC}), which binds a cluster of \textit{pro-Caspase 8} proteins and initiates their cleavage into active \textit{Caspase 8} \cite{pennarunPlayingDISCTurning2010}.
LinkNotes: 
InLink} //DR4_5

InLink{
InputNode: Casp3
LinkEffect: Activation
LinkType: Indirect
LinkDescription: \textit{Caspase 3} indirectly activates \textit{Caspase 8} by cleaving \textit{Caspase 6} \cite{sleeOrderingCytochromeCinitiated1999}, which, in turn, cleaves \textit{Caspase 8} \cite{cowlingCaspase6DirectActivator2002}.
LinkNotes: 
InLink} //Casp3
Node} // Casp8

Node{
NodeMetaData{
NodeName: Casp2
NodeGenes: 835, 12366, 64314
NodeType: Protease
NodeColor: firebrick
NodeCoordinate: 1109.4285714285709, 334.244140625
NodeDescription: \textit{Pro-caspase 2} is cleaved and activated by \textit{Caspase 3}, or by failed cytokinesis marked by the presence of unattached kinetochores, an active SAC, and the absence of active \textit{Cyclin B/Cdk1} complexes {\color{NavyBlue} alongside a properly formed bipoar spindle} to phosphorylate and inhibit \textit{Caspase 2}.
NodeNotes: Casp2 *= Casp3 or ((U_Kinetochores and Mad2) and (not (CyclinB and Cdk1)))
NodeMetaData}

NodeGate{
DiscreteLogic{
	Casp2 *= (U_Kinetochores and Mad2 and not (CyclinB and Cdk1 and Bipolar_Spindle)) or Casp3
DiscreteLogic}
NodeGate}

InLink{
InputNode: U_Kinetochores
LinkEffect: Activation
LinkType: Indirect
LinkDescription: Although the precise molecular mechanism by which \textit{Caspase 2} is activated during prolonged or stalled mitosis is unclear, its activation platform, the \textit{PIDDosome}, has been localized to unattached kinetochores \cite{shahMitosissensingCaspaseActivation2016}. Even though a checkpoint protein keeps the \textit{PIDDosome} unresponsive to DNA damage signals, the loss of protective \textit{Cyclin B/Cdk1} phosphorylation only leads to \textit{Caspase 2} activation in the presence of a partially assembled mitotic spindle, and requires active SAC.
LinkNotes: 
InLink} //U_Kinetochores

InLink{
InputNode: Mad2
LinkEffect: Activation
LinkType: Indirect
LinkDescription: A functional spindle assembly checkpoint is required for mitotic cell death upon prolonged mitotic arrest \cite{vogelMitoticSpindleCheckpoint2005} or spindle damage \cite{masudaAssociationMitoticSpindle2003}.
LinkNotes: 
InLink} //Mad2

InLink{
InputNode: CyclinB
LinkEffect: Repression
LinkType: Phosphorylation
LinkDescription: \textit{Cyclin B1/Cdk1} phosphorylate \textit{caspase-2} at Ser 340, preventing its activation \cite{Andersen:2009gm}.
LinkNotes: 
InLink} //CyclinB

InLink{
InputNode: Cdk1
LinkEffect: Repression
LinkType: Phosphorylation
LinkDescription: \textit{Cyclin B1/Cdk1} phosphorylate \textit{caspase-2} at Ser 340, preventing its activation \cite{Andersen:2009gm}.
LinkNotes: 
InLink} //Cdk1

InLink{
InputNode: Bipolar_Spindle
LinkEffect: Repression
LinkType: Phosphorylation
LinkDescription: {\color{NavyBlue} Abberant mitotic spindle formation leads to \textit{Caspase 2} activation followed by mitotic catastrophe \cite{vitaleCaspaseMitoticCatastrophe2017c,kimuraMitoticCatastropheCell2013}.}
LinkNotes: 
InLink} //Bipolar_Spindle

InLink{
InputNode: Casp3
LinkEffect: Activation
LinkType: Proteolysis
LinkDescription: \textit{Caspase 2} is a target of  \textit{Caspase 3}, as its inhibition severely limits  \textit{Caspase 2} cleavage during apoptosis \cite{liActivationCaspase2Apoptosis1997,sleeExecutionerCaspase3Perform2001}.
LinkNotes: 
InLink} //Casp3
Node} // Casp2

Node{
NodeMetaData{
NodeName: MCL_1
NodeGenes: 4170, 17210, 60430
NodeType: Protein
NodeColor: firebrick
NodeCoordinate: 1170.4285714285709, 158.244140625
NodeDescription: \textit{Caspase 3} or \textit{2}-mediated destruction of \textit{MCL-1} must be absent for \textit{MCL-1} to be ON. Avoiding degradation via textit{GSK3} requires the \textit{GSK3}-weakenjng presence of basal \textit{AKT} activity (\textit{AKT\_B})  \cite{Maurer:2006bo} and either \textit{ERK}-mediated stabilization, or the absence of its repressor \textit{E2F1}. Finally, during mitotic arrest (\textit{U\_Kinetochores}), \textit{MCL-1} is deactivated by \textit{Cyclin B/Cdk1} phosphorylation, which shields it from the \textit{PPA2}-mediated dephosphorylation of its degradation-targeting sites \cite{wertzSensitivityAntitubulinChemotherapeutics2011}.
NodeNotes: MCL_1 *= (((not Casp3) and (not Casp2)) and ((not GSK3) or (AKT_B and (ERK or (not E2F1))))) and (not ((Cdk1 and CyclinB) and U_Kinetochores))
NodeMetaData}

NodeGate{
DiscreteLogic{
	MCL_1 *= not Casp3 and not Casp2 and (not GSK3 or (AKT_B and (ERK or not E2F1))) and not (Cdk1 and CyclinB and U_Kinetochores)
DiscreteLogic}
NodeGate}

InLink{
InputNode: Casp3
LinkEffect: Repression
LinkType: Proteolysis
LinkDescription: \textit{Caspase 3} cleaves and deactivated \textit{MCL-1} \cite{sungProteasomeInhibitorMG1322012}.
LinkNotes: 
InLink} //Casp3
InLink{
InputNode: Casp2
LinkEffect: Repression
LinkType: Proteolysis
LinkDescription: \textit{Caspase 2} activation destabilizes the \textit{MCL-1} protein \cite{linGlycogenSynthaseKinase3v2016}.
LinkNotes: 
InLink} //Casp2

InLink{
InputNode: GSK3
LinkEffect: Repression
LinkType: Phosphorylation
LinkDescription: \textit{MCL-1} is phosphorylated by \textit{GSK3}, leading to ubiquitinylation and degradation of Phosphorylation \cite{Maurer:2006bo}.
LinkNotes: 
InLink} //GSK3

InLink{
InputNode: AKT_B
LinkEffect: Activation
LinkType: Indirect
LinkDescription: In order to account for the loss of \textit{MCL-1} in the complete absence of growth factors versus its presence in low growth factor environments, we required basal \textit{AKT} to modulate the strength of \textit{GSK3} inhibition \cite{Maurer:2006bo}.
LinkNotes: 
InLink} //AKT_B

InLink{
InputNode: ERK
LinkEffect: Activation
LinkType: Phosphorylation
LinkDescription: \textit{ERK} phosphorylates \textit{MCL-1}, promoting its interaction with \textit{Pin1}, which stabilizes it \cite{dingDownregulationMyeloidCell2008,townsendExpressionAntiapoptoticMCL11998}.
LinkNotes: 
InLink} //ERK

InLink{
InputNode: E2F1
LinkEffect: Repression
LinkType: Transcription
LinkDescription: \textit{E2F1} is a direct transcriptional repressor of \textit{MCL-1} \cite{Croxton:2002dl}.
LinkNotes: 
InLink} //E2F1

InLink{
InputNode: CyclinB
LinkEffect: Repression
LinkType: Phosphorylation
LinkDescription: In cells arrested in mitosis, phosphorylation by \textit{Cyclin B/Cdk1} on T92 initiates \textit{MCL-1} degradation \cite{harleyPhosphorylationMcl1CDK1cyclin2010}.
LinkNotes: 
InLink} //CyclinB

InLink{
InputNode: Cdk1
LinkEffect: Repression
LinkType: Phosphorylation
LinkDescription: Phosphorylation by \textit{Cyclin B/Cdk1} in cells arrested in mitosis initiates \textit{MCL-1} degradation \cite{harleyPhosphorylationMcl1CDK1cyclin2010}.
LinkNotes: 
InLink} //Cdk1

InLink{
InputNode: U_Kinetochores
LinkEffect: Repression
LinkType: Indirect
LinkDescription: During prolonged mitotic arrest (\textit{U\_kinetochores}), \textit{MCL-1} levels drop steadily due to phosphorylation by \textit{JNK}, \textit{p38} and/or \textit{CKII} and its subsequent degradation by the E3 ubiquitin ligase \textit{SCF} (\textit{FBW7}) \cite{wertzSensitivityAntitubulinChemotherapeutics2011}.
LinkNotes: 
InLink} //U_Kinetochores
Node} // MCL_1

Node{
NodeMetaData{
NodeName: BCLXL
NodeGenes: 598, 12048, 24888
NodeType: Protein
NodeColor: firebrick
NodeCoordinate: 1029.428571428571, 174.244140625
NodeDescription: \textit{Bcl-xL} activity requires the absence of \textit{Caspase 3}. In addition, \textit{BAD} can block \textit{Bcl-xL} when \textit{BCL2} is also OFF. Finally, mitotic \textit{BCL-xL} can be inhibited by \textit{Cdk1} activity if either \textit{BCL2}, \textit{MCL-1}, or \textit{Plk1} are OFF{\color{NavyBlue} , or bipolar spindle formation is compromised}. In the absence of \textit{Plk1}, loss of either \textit{BCL2} or \textit{MCL-1} can result in \textit{Bcl-xL} inhibition (even without \textit{Cdk1} phosphorylation), as we assume its targets are no longer competitively bound by its family members.
NodeNotes: 
NodeMetaData}

NodeGate{
DiscreteLogic{
	BCLXL *= not Casp3 and (BCL2 or not BAD) and (not U_Kinetochores or (Plk1 and (not (CyclinB and Cdk1) or (BCL2 and MCL_1) or Bipolar_Spindle)) or ((BCL2 and MCL_1) and (not (CyclinB and Cdk1))))
DiscreteLogic}
NodeGate}

InLink{
InputNode: Plk1
LinkEffect: Activation
LinkType: Indirect
LinkDescription: In addition to other effects of prolonged mitotic arrest on \textit{BCL-2} proteins, \textit{Plk1} inhibition synergistically enhances the inhibitory phosphorylation of \textit{BCL-2} and \textit{BCL-xL}, as well as downregulation of \textit{MCL-1} \cite{weissSynergisticInductionApoptosis2016}.
LinkNotes: 
InLink} //Plk1

InLink{
InputNode: CyclinB
LinkEffect: Repression
LinkType: Phosphorylation
LinkDescription: During normal mitosis, \textit{Cyclin B/Cdk1} only transiently phosphorylates part of the \textit{BCL-xL} pool. Prolonged mitosis, however, results in high levels of \textit{BCL-xL} (and \textit{Bcl-2}) phosphorylation, priming the system for \textit{Caspase 2}-mediated apoptosis \cite{terranoCyclindependentKinase1mediated2010,zhouCDK1SwitchesMitotic2014}.
LinkNotes: 
InLink} //CyclinB

InLink{
InputNode: Cdk1
LinkEffect: Repression
LinkType: Phosphorylation
LinkDescription: During normal mitosis, \textit{Cyclin B/Cdk1} only transiently phosphorylates part of the \textit{BCL-xL} pool. Prolonged mitosis, however, results in high levels of \textit{BCL-xL} (and \textit{Bcl-2}) phosphorylation, priming the system for \textit{Caspase 2}-mediated apoptosis \cite{terranoCyclindependentKinase1mediated2010,zhouCDK1SwitchesMitotic2014}.
LinkNotes: 
InLink} //Cdk1

InLink{
InputNode: Bipolar_Spindle
LinkEffect: Activation
LinkType: Indirect
LinkDescription: {\color{NavyBlue} Prolonged mitosis, without proper bipolar spindle formation leading to SAC passage, is required for the accumulation of \textit{BCL-xL} phosphorylation, which weaken its interaction with \textit{Bax} \cite{bahBclxLControlsSwitch2014}.}
LinkNotes: 
InLink} //Bipolar_Spindle

InLink{
InputNode: U_Kinetochores
LinkEffect: Repression
LinkType: Indirect
LinkDescription: Prolonged mitosis is required for the accumulation of \textit{BCL-xL} phosphorylation, weakening its interaction with \textit{Bax} \cite{bahBclxLControlsSwitch2014}.
LinkNotes: 
InLink} //U_Kinetochores

InLink{
InputNode: MCL_1
LinkEffect: Activation
LinkType: Indirect
LinkDescription: \textit{MCL-1} competes with \textit{BCL-xL} for \textit{BAK} binding; the presence of \textit{MCL-1} can keep part of the \textit{BCL-xL} pool active \cite{gelinasBH3onlyProteinsControl2005}.
LinkNotes: 
InLink} //MCL_1

InLink{
InputNode: BCL2
LinkEffect: Activation
LinkType: Indirect
LinkDescription: \textit{BCL2} competes with \textit{BCL-xL} for \textit{BAD} binding. Although \textit{BCL-xL} is a stronger binding partner, we assume that \textit{BAD} alone cannot fully block \textit{BCL-xL} in the presence of \textit{BCL2} \cite{yangBadHeterodimericPartner1995}.
LinkNotes: 
InLink} //BCL2

InLink{
InputNode: BAD
LinkEffect: Repression
LinkType: Inhibitory_Binding
LinkDescription: \textit{Bad} can bind \textit{BCL-xL} and displace it from \textit{BAX}, thus deactivating it \cite{yangBadHeterodimericPartner1995}.
LinkNotes: 
InLink} //BAD

InLink{
InputNode: Casp3
LinkEffect: Repression
LinkType: Proteolysis
LinkDescription: \textit{BCL2} is cleaved and deactivated by \textit{Caspase 3} \cite{kirschCaspase3dependentCleavageBcl21999}.
LinkNotes: 
InLink} //Casp3
Node} // BCLXL

Node{
NodeMetaData{
NodeName: BCL2
NodeGenes: 596, 12043, 24224
NodeType: Protein
NodeColor: firebrick
NodeCoordinate: 1051.4285714285709, 245.244140625
NodeDescription: While the precise combinatorial logic governing \textit{BCL2} activity is not clear from literature, we modeled \textit{BCL2} as ON in the absence of \textit{Caspase 3}, \textit{BAD}, \textit{BIM} or \textit{BIK}. This choice makes \textit{BCL2} the most sensitive of the three family members to activation of its three inhibitors. In addition, mitotic \textit{BCL2} is blocked by \textit{Cdk1} if both \textit{BCL-xL} and \textit{MCL-1} are OFF. In the absence of \textit{Plk1}, loss of either \textit{BCL2} or \textit{MCL-1} can result in \textit{BCL-2} inhibition (even without \textit{Cdk1} phosphorylation), as we assume its targets are no longer competitively bound by its family members. {\color{NavyBlue} In order to account for the apoptosis-sensitising role of \textit{HIF-1}$\alpha$, we assume that truncated \textit{BID} can also repress \textit{BCL2} when \textit{HIF-1}$\alpha$ activation ups the ratio of \textit{BAX} to \textit{BCL2} \cite{zhaoHypoxiaInducibleFactor1a2018}.}
NodeNotes: 
NodeMetaData}

NodeGate{
DiscreteLogic{
	BCL2 *= not (Casp3 or BAD or BIM or BIK or (BID and HIF1)) and ((not U_Kinetochores or (MCL_1 and BCLXL)) or (Plk1 and (BCLXL or MCL_1 or not (Cdk1 and CyclinB))))
DiscreteLogic}
NodeGate}

InLink{
InputNode: Casp3
LinkEffect: Repression
LinkType: Proteolysis
LinkDescription: \textit{BCL2} is cleaved and deactivated by \textit{Caspase 3} \cite{kirschCaspase3dependentCleavageBcl21999}.
LinkNotes: 
InLink} //Casp3

InLink{
InputNode: BAD
LinkEffect: Repression
LinkType: Inhibitory_Binding
LinkDescription: \textit{BCL2} competes with \textit{BCL-xL} for \textit{BAD} binding. \textit{BAD} displaces \textit{BCL2} from its inhibitory binding of \textit{Bax/Bak}. Although \textit{BCL-xL} is a stronger binding partner, we assume that \textit{BAD} alone cannot fully block \textit{BCL-xL} in the presence of \textit{BCL2} \cite{yangBadHeterodimericPartner1995}.
LinkNotes: 
InLink} //BAD

InLink{
InputNode: BIM
LinkEffect: Repression
LinkType: Inhibitory_Binding
LinkDescription: \textit{BIM} binds \textit{BCL2} and they mutually inhibit each other’s ability to activate further targets \cite{oconnorBimNovelMember1998}.
LinkNotes: 
InLink} //BIM

InLink{
InputNode: BIK
LinkEffect: Repression
LinkType: Inhibitory_Binding
LinkDescription: \textit{BIK} binds \textit{BCL2} and they mutually inhibit each other’s activity \cite{elangovanFunctionalDissectionProapoptotic1997}.
LinkNotes: 
InLink} //BIK

InLink{
InputNode: BID
LinkEffect: Repression
LinkType: Inhibitory_Binding
LinkDescription:  {\color{NavyBlue}\textit{BID} binds \textit{BCL2} and they mutually inhibit each other’s ability to activate further targets \cite{luoBidBcl2Interacting1998}. We assume that \textit{tBID} can repress \textit{BCL2} when \textit{HIF-1}$\alpha$ is active, as it increased the ratio of \textit{BAX} to \textit{BCL2} proteins \cite{zhaoHypoxiaInducibleFactor1a2018}.}
LinkNotes: 
InLink} //BID

InLink{
InputNode: HIF1
LinkEffect: Repression
LinkType: Indirect
LinkDescription:  {\color{NavyBlue}\textit{HIF-1$\alpha$} was shown to increase the ratio of \textit{Bax} to \textit{BCL2} proteins, as well as upregulate the levels of extrinsic death signaing proteins (including \textit{Trail} and \textit{DR4/5}) while downregulating \textit{c-FLIP} \cite{zhaoHypoxiaInducibleFactor1a2018}. Thus, we assume that \textit{HIF-1$\alpha$} can boost \textit{Trail} signaling to overpower \textit{BCL2} even in the presence of potent survival signals.}
LinkNotes: 
InLink} //HIF1

InLink{
InputNode: U_Kinetochores
LinkEffect: Repression
LinkType: Indirect
LinkDescription: Prolonged mitosis is required for the accumulation of \textit{BCL2} phosphorylation \cite{terranoCyclindependentKinase1mediated2010,zhouCDK1SwitchesMitotic2014,kirschCaspase3dependentCleavageBcl21999}.
LinkNotes: 
InLink} //U_Kinetochores

InLink{
InputNode: MCL_1
LinkEffect: Activation
LinkType: Indirect
LinkDescription: \textit{MCL-1} competes with \textit{BCL-xL} for binding most of their apoptotic partners, including \textit{BIK}, \textit{BIM}, \textit{BID}, \textit{BAX} and \textit{BAK}.
LinkNotes: 
InLink} //MCL_1

InLink{
InputNode: BCLXL
LinkEffect: Activation
LinkType: Indirect
LinkDescription: \textit{BCL2} competes with \textit{BCL-xL} for binding most of their apoptotic partners, including \textit{BIK}, \textit{BIM}, \textit{BID}, \textit{BAX} and \textit{BAK}.
LinkNotes: 
InLink} //BCLXL

InLink{
InputNode: Plk1
LinkEffect: Activation
LinkType: Indirect
LinkDescription: In addition to other effects of prolonged mitotic arrest on \textit{BCL2} proteins, \textit{Plk1} inhibition synergistically enhances the inhibitory phosphorylation of \textit{BCL2} and \textit{BCL-xL}, as well as downregulation of \textit{MCL-1} \cite{weissSynergisticInductionApoptosis2016}.
LinkNotes: 
InLink} //Plk1

InLink{
InputNode: CyclinB
LinkEffect: Repression
LinkType: Phosphorylation
LinkDescription: \textit{Cyclin B/Cdk1} phosphorylates \textit{BCL2} (and \textit{BCL-xL}) during mitosis \cite{terranoCyclindependentKinase1mediated2010,zhouCDK1SwitchesMitotic2014,kirschCaspase3dependentCleavageBcl21999}.
LinkNotes: 
InLink} //CyclinB

InLink{
InputNode: Cdk1
LinkEffect: Repression
LinkType: Phosphorylation
LinkDescription: Prolonged mitosis results in high levels of \textit{BCL-xL} and \textit{BCL2} phosphorylation, priming the system for \textit{Caspase 2}-mediated apoptosis \cite{terranoCyclindependentKinase1mediated2010,zhouCDK1SwitchesMitotic2014,kirschCaspase3dependentCleavageBcl21999}.
LinkNotes: 
InLink} //Cdk1

Node} // BCL2

Node{
NodeMetaData{
NodeName: BAD
NodeGenes: 572, 12015, 64639
NodeType: Protein
NodeColor: firebrick
NodeCoordinate: 1087.928571428571, 116.244140625
NodeDescription: \textit{BAD} in our model is ON when cleaved by \textit{Caspase 3}, or in the complete absence of survival signals (\textit{AKT}, \textit{ERK} or \textit{S6K}). Alternatively, \textit{BAD} can be cleaved and activated by \textit{Caspase 8} in the absence of strong survival signaling. We modeled this inhibitory survival signal as either the combined activity of \textit{ERK}, \textit{S6K} and (at least) basal \textit{AKT}, or high \textit{AKT} in the joint presence of ERK and basal \textit{AKT} (indicating that \textit{AKT\_H} will not drop by the next time-step).
NodeNotes: 
NodeMetaData}

NodeGate{
DiscreteLogic{
	BAD *= Casp3 or not (AKT_H or AKT_B or ERK or S6K) or (Casp8 and not (AKT_B and ERK and S6K) and not (AKT_H and (AKT_B or ERK)))
DiscreteLogic}
NodeGate}

InLink{
InputNode: Casp3
LinkEffect: Activation
LinkType: Proteolysis
LinkDescription: \textit{Caspase 3} cleaves \textit{BAD}, generating a more potently apoptotic fragment \cite{condorelliCaspaseCleavageEnhances2001}.
LinkNotes: 
InLink} //Casp3

InLink{
InputNode: AKT_H
LinkEffect: Repression
LinkType: Phosphorylation
LinkDescription: \textit{Akt} phosphorylates \textit{BAD} at Ser-136, inducing its sequestration away from the mitochondrial membrane where its BCL-2 family targets are located (e.g., \textit{BCL2}, \textit{BCL-xL}) \cite{Datta:1997tf}.
LinkNotes: 
InLink} //AKT_H

InLink{
InputNode: AKT_B
LinkEffect: Repression
LinkType: Phosphorylation
LinkDescription: \textit{Akt} phosphorylates \textit{BAD} at Ser-136, inducing its sequestration away from the mitochondrial membrane where its BCL-2 family targets are located (e.g., \textit{BCL2}, \textit{BCL-xL}) \cite{Datta:1997tf}.
LinkNotes: 
InLink} //AKT_B

InLink{
InputNode: ERK
LinkEffect: Repression
LinkType: Phosphorylation
LinkDescription: \textit{ERK} phosphorylates \textit{BAD} at Ser-112, inducing its sequestration away from the mitochondrial membrane where its BCL-2 family targets are located (e.g., \textit{BCL-2}, \textit{BCL-xL})\cite{fangRegulationBADPhosphorylation1999}.
LinkNotes: 
InLink} //ERK

InLink{
InputNode: S6K
LinkEffect: Repression
LinkType: Phosphorylation
LinkDescription: \textit{S6K1} phosphorylates \textit{BAD} at Ser-155, directly blocking its binding to \textit{BCL-xL} \cite{tanBADSer155Phosphorylation2000}.
LinkNotes: 
InLink} //S6K

InLink{
InputNode: Casp8
LinkEffect: Activation
LinkType: Proteolysis
LinkDescription: \textit{Caspase 8} is also able to cleave \textit{BAD}, generating a more potently apoptotic fragment \cite{condorelliCaspaseCleavageEnhances2001}. In addition, \textit{TRAIL}-mediated apoptosis results in \textit{BAD} cleavage by a Caspase upstream of MOMP, creating a potent apoptotic inducer before full \textit{Caspase 3} activation \cite{taghiyevOverexpressionBADPotentiates2003}.
LinkNotes: 
InLink} //Casp8
Node} // BAD

Node{
NodeMetaData{
NodeName: BIK
NodeGenes: 638, 12124, 114496
NodeType: Protein
NodeColor: firebrick
NodeCoordinate: 1094.1779601816274, 196.41039979370413
NodeDescription: \textit{BIK} is free to activate its target, \textit{BAX}, only when it is not sequestered by any of the three BCL-2 family proteins in our model \cite{gelinasBH3onlyProteinsControl2005}.
NodeNotes: 
NodeMetaData}

NodeGate{
DiscreteLogic{
	BIK *= not (MCL_1 or BCLXL or BCL2)
DiscreteLogic}
NodeGate}

InLink{
InputNode: MCL_1
LinkEffect: Repression
LinkType: Inhibitory_Binding
LinkDescription: \textit{MCL-1} binds \textit{BIK}; they mutually inhibit each other \cite{gillissenMcl1DeterminesBax2007}.
LinkNotes: 
InLink} //MCL_1

InLink{
InputNode: BCLXL
LinkEffect: Repression
LinkType: Inhibitory_Binding
LinkDescription: \textit{BCL-xL} binds \textit{BIK}; they mutually inhibit each other \cite{boydBikNovelDeathinducing1995}.
LinkNotes: 
InLink} //BCLXL

InLink{
InputNode: BCL2
LinkEffect: Repression
LinkType: Inhibitory_Binding
LinkDescription: \textit{BCL2} binds \textit{BIK}; they mutually inhibit each other \cite{elangovanFunctionalDissectionProapoptotic1997}.
LinkNotes: 
InLink} //BCL2
Node} // BIK

Node{
NodeMetaData{
NodeName: BIM
NodeGenes: 10018, 12125, 64547
NodeType: Protein
NodeColor: firebrick
NodeCoordinate: 1104.928571428571, 277.244140625
NodeDescription: \textit{BIM}’s pro-apoptotic activity requires expression driven by \textit{FoxO3} and aided by \textit{GSK3} and the absence of all three inhibitory \textit{BCL2} family proteins.
NodeNotes: 
NodeMetaData}

NodeGate{
DiscreteLogic{
	BIM *= FoxO3 and GSK3 and not (ERK or MCL_1 or BCLXL or BCL2)
DiscreteLogic}
NodeGate}

InLink{
InputNode: FoxO3
LinkEffect: Activation
LinkType: Transcription
LinkDescription: \textit{FoxO3} is a transcriptional activator of \textit{BIM} \cite{dijkersExpressionProapoptoticBcl22000}.
LinkNotes: 
InLink} //FoxO3

InLink{
InputNode: GSK3
LinkEffect: Activation
LinkType: Indirect
LinkDescription: \textit{GSK3} kinase is likely required for the  \textit{AP1}-dependent expression of  \textit{BIM} \cite{hongistoLithiumBlocksCJun2003}.
LinkNotes: 
InLink} //GSK3

InLink{
InputNode: ERK
LinkEffect: Repression
LinkType: Indirect
LinkDescription: The \textit{MEK/ERK} pathway represses \textit{BIM} protein levels, likely via transcriptional repression \cite{hughesMEKERKPathwayNegatively2011}.
LinkNotes: 
InLink} //ERK

InLink{
InputNode: MCL_1
LinkEffect: Repression
LinkType: Inhibitory_Binding
LinkDescription: \textit{MCL-1} binds \textit{BIM} and inhibits its apoptotic activity \cite{gomez-bougieImbalanceBimMcl12004}.
LinkNotes: 
InLink} //MCL_1

InLink{
InputNode: BCLXL
LinkEffect: Repression
LinkType: Inhibitory_Binding
LinkDescription: \textit{BCL-xL} binds \textit{BIM} and inhibits its apoptotic activity \cite{oconnorBimNovelMember1998}.
LinkNotes: 
InLink} //BCLXL

InLink{
InputNode: BCL2
LinkEffect: Repression
LinkType: Inhibitory_Binding
LinkDescription: \textit{BLC2} binds \textit{BIM} and inhibits its apoptotic activity \cite{oconnorBimNovelMember1998}.
LinkNotes: 
InLink} //BCL2
Node} // BIM

Node{
NodeMetaData{
NodeName: BID
NodeGenes: 637, 12122, 64625
NodeType: Protein
NodeColor: firebrick
NodeCoordinate: 1242.928571428571, 118.244140625
NodeDescription: \textit{BID} is truncated in response to \textit{Caspase 8} activation. In addition, \textit{Caspase 2} can also promote \textit{BID} activation once all three pro-apoptotic \textit{BCL2} family proteins are blocked.
NodeNotes: 
NodeMetaData}

NodeGate{
DiscreteLogic{
	BID *= Casp8 or (Casp2 and (not (BCL2 or BCLXL or MCL_1) or ATM))
DiscreteLogic}
NodeGate}

InLink{
InputNode: Casp8
LinkEffect: Activation
LinkType: Proteolysis
LinkDescription: In response to \textit{TRAIL} (or \textit{FAS} ligand), the initiator \textit{Caspase 8} cleaves \textit{BID} to its active truncated form \cite{yamadaTRAILCausesCleavage1999,huangCleavageCaspaseMitochondrial2016,Li:1998vb}.
LinkNotes: 
InLink} //Casp8

InLink{
InputNode: Casp2
LinkEffect: Activation
LinkType: Proteolysis
LinkDescription: \textit{Caspase 2} cleaves \textit{BID} to its active truncated form \cite{uptonCaspase2CleavageBID2008}.
LinkNotes: 
InLink} //Casp2

InLink{
InputNode: BCL2
LinkEffect: Repression
LinkType: Inhibitory_Binding
LinkDescription: All three anti-apoptotic BCL2 proteins (\textit{BCL2}, \textit{BCL-xL} and \textit{MCL-1}) sequesters \textit{BID} into stable complexes, preventing them from activating \textit{BAX} or \textit{BAK} \cite{kimHierarchicalRegulationMitochondriondependent2006}.
LinkNotes: 
InLink} //BCL2

InLink{
InputNode: BCLXL
LinkEffect: Repression
LinkType: Inhibitory_Binding
LinkDescription: All three anti-apoptotic BCL2 proteins (\textit{BCL2}, \textit{BCL-xL} and \textit{MCL-1}) sequesters \textit{BID} into stable complexes, preventing them from activating \textit{BAX} or \textit{BAK} \cite{kimHierarchicalRegulationMitochondriondependent2006}.
LinkNotes: 
InLink} //BCLXL

InLink{
InputNode: MCL_1
LinkEffect: Repression
LinkType: Inhibitory_Binding
LinkDescription: All three anti-apoptotic BCL2 proteins (\textit{BCL2}, \textit{BCL-xL} and \textit{MCL-1}) sequesters \textit{BID} into stable complexes, preventing them from activating \textit{BAX} or \textit{BAK} \cite{kimHierarchicalRegulationMitochondriondependent2006}.
LinkNotes: 
InLink} //MCL_1

InLink{
InputNode: ATM
LinkEffect: Activation
LinkType: Phosphorylation
LinkDescription: {\color{NavyBlue}\textit{ATM} phosphorylates BID during mitosis, priming it for activation during mitotic catastrophe \cite{wangPhosphorylationProapoptoticBH3only2014, zinkelRoleProapoptoticBID2005}. Here we assume that this primed form of BID is more potentlty cleaved by \textit{Caspase 2}, while it was shown not to alter its cleavage by \textit{Caspase 8} \cite{wangPhosphorylationProapoptoticBH3only2014}.}
LinkNotes: 
InLink} //ATM
Node} // BID

Node{
NodeMetaData{
NodeName: BAK
NodeGenes: 578, 12018, 116502
NodeType: Protein
NodeColor: firebrick
NodeCoordinate: 1222.928571428571, 188.244140625
NodeDescription: Given that \textit{BAK} is preferentially activated by \textit{BID} compared to \textit{BIM} \cite{sarosiekBIDPreferentiallyActivates2013} and that it is less responsive to sequestration by \textit{BCL2} than the other two anti-apoptotic \textit{BCL2} family proteins \cite{zhaiDifferentialRegulationBax2008,willisProapoptoticBakSequestered2005}, \textit{BAK} in our model turns on when stimulated by \textit{BID} if one or more \textit{BCL2} family proteins are absent, or if \textit{BIM} or \textit{BIK} are also present. In contrast, \textit{BIM} or \textit{BIK} only activate \textit{BAK} if \textit{BCL-xL} and \textit{MCL-1} are absent (\textit{BCL-2} alone cannot block them).
NodeNotes: 
NodeMetaData}

NodeGate{
DiscreteLogic{
	BAK *= (BID and (BIM or BIK or not (BCL2 and BCLXL and MCL_1))) or ((BIM or BIK) and not (BCLXL or MCL_1))
DiscreteLogic}
NodeGate}

InLink{
InputNode: BID
LinkEffect: Activation
LinkType: Complex_Formation
LinkDescription: Activated (truncated) \textit{BID} binds to mitochondrial \textit{BAK}, resulting in its activation and oligomerization in the mitochondrial membrane, followed by \textit{cytochrome c} release \cite{weiTBIDMembranetargetedDeath2000}.
LinkNotes: 
InLink} //BID

InLink{
InputNode: BIM
LinkEffect: Activation
LinkType: Complex_Formation
LinkDescription: \textit{BAK} is preferentially activated by \textit{BID} compared to \textit{BIM}, but \textit{BIM} can also promote BAK oligomerization \cite{sarosiekBIDPreferentiallyActivates2013}.
LinkNotes: 
InLink} //BIM

InLink{
InputNode: BIK
LinkEffect: Activation
LinkType: Complex_Formation
LinkDescription: \textit{BIK} can aid the activation of both \textit{BAK} and \textit{BAX} by triggering \textit{BAK} oligomerization on the ER membrane and promoting a \textit{Ca\textsuperscript{2+}} efflux required for the fragmentation of hyper fused mitochondrial tubules, aiding \textit{BAK} and \textit{BAX} activation \cite{mathaiBH3onlyBIKRegulates2005}.
LinkNotes: 
InLink} //BIK

InLink{
InputNode: BCL2
LinkEffect: Repression
LinkType: Inhibitory_Binding
LinkDescription: \textit{BCL2} can also bind \textit{BAK} to prevent its oligomerization, but it does so less potently than the other two BCL-2 family members \cite{zhaiDifferentialRegulationBax2008,willisProapoptoticBakSequestered2005,daiContextdependentBcl2Bak2009}.
LinkNotes: 
InLink} //BCL2

InLink{
InputNode: BCLXL
LinkEffect: Repression
LinkType: Inhibitory_Binding
LinkDescription: \textit{BCL-xL} binds \textit{BAK} and prevent its oligomerization in the mitochondrial membrane \cite{leePhysiologicalRestraintBak2016,zhaiDifferentialRegulationBax2008,willisProapoptoticBakSequestered2005}.
LinkNotes: 
InLink} //BCLXL

InLink{
InputNode: MCL_1
LinkEffect: Repression
LinkType: Inhibitory_Binding
LinkDescription: \textit{MCL-1} binds \textit{BAK} and prevent its oligomerization in the mitochondrial membrane \cite{zhaiDifferentialRegulationBax2008,willisProapoptoticBakSequestered2005}.
LinkNotes: 
InLink} //MCL_1
Node} // BAK

Node{
NodeMetaData{
NodeName: BAX
NodeGenes: 581, 12028, 24887
NodeType: Protein
NodeColor: firebrick
NodeCoordinate: 1284.928571428571, 187.244140625
NodeDescription: In contrast to \textit{BAK}, \textit{BAX} is preferentially activated by \textit{BIM} compared to \textit{BID} \cite{sarosiekBIDPreferentiallyActivates2013} and it is less responsive to sequestration by \textit{MCL-1} than the other two anti-apoptotic BCL2 family proteins \cite{zhaiDifferentialRegulationBax2008,willisProapoptoticBakSequestered2005}. \textit{BAX} in our model turns on when stimulated by \textit{BIM} if one or more \textit{BCL2} family proteins are absent, or if \textit{BID} or \textit{BIK} are also present. In contrast, \textit{BID} or \textit{BIK} only activate \textit{BAK} if \textit{BCL2} and \textit{BCL-xL} are both absent (\textit{MCL-1} alone cannot block them).
NodeNotes: 
NodeMetaData}

NodeGate{
DiscreteLogic{
	BAX *= (BIM and (BID or BIK or not (BCL2 and BCLXL and MCL_1))) or ((BID or BIK) and not (BCL2 or BCLXL))
DiscreteLogic}
NodeGate}

InLink{
InputNode: BIM
LinkEffect: Activation
LinkType: Complex_Formation
LinkDescription: Activated \textit{BIM} binds to mitochondrial \textit{BAX}, resulting in its allosteric activation and oligomerization in the mitochondrial membrane, leading to \textit{cytochrome c} release \cite{sarosiekBIDPreferentiallyActivates2013}.
LinkNotes: 
InLink} //BIM

InLink{
InputNode: BID
LinkEffect: Activation
LinkType: Complex_Formation
LinkDescription: \textit{BAX} is preferentially activated by \textit{BIM} compared to \textit{BID}, but \textit{BID} can also promote \textit{BAK} oligomerization \cite{sarosiekBIDPreferentiallyActivates2013}.
LinkNotes: 
InLink} //BID

InLink{
InputNode: BIK
LinkEffect: Activation
LinkType: Complex_Formation
LinkDescription: \textit{BIK} can aid the activation of both \textit{BAK} and \textit{BAX} by triggering \textit{BAK} oligomerization on the ER membrane and promoting a \textit{Ca\textsuperscript{2+}} efflux required for the fragmentation of hyper fused mitochondrial tubules, aiding \textit{BAK} and \textit{BAX} activation \cite{mathaiBH3onlyBIKRegulates2005}.
LinkNotes: 
InLink} //BIK

InLink{
InputNode: BCL2
LinkEffect: Repression
LinkType: Inhibitory_Binding
LinkDescription: \textit{BCL2} binds \textit{BAX} and prevent its oligomerization in the mitochondrial membrane \cite{zhaiDifferentialRegulationBax2008,willisProapoptoticBakSequestered2005}.
LinkNotes: 
InLink} //BCL2

InLink{
InputNode: BCLXL
LinkEffect: Repression
LinkType: Inhibitory_Binding
LinkDescription: \textit{BCL-xL} binds \textit{BAX} and prevent its oligomerization in the mitochondrial membrane \cite{zhaiDifferentialRegulationBax2008,willisProapoptoticBakSequestered2005}.
LinkNotes: 
InLink} //BCLXL

InLink{
InputNode: MCL_1
LinkEffect: Repression
LinkType: Inhibitory_Binding
LinkDescription: \textit{MCL-1} can also bind \textit{BAK} to prevent its oligomerization, but it does so less potently than the other two BCL-2 family members \cite{zhaiDifferentialRegulationBax2008,willisProapoptoticBakSequestered2005,germainMCL1InhibitsBAX2008}.
LinkNotes: 
InLink} //MCL_1
Node} // BAX

Node{
NodeMetaData{
NodeName: Cyto_C
NodeGenes: 54205, 13063, 25309
NodeType: Protein
NodeColor: firebrick
NodeCoordinate: 1259.928571428571, 256.244140625
NodeDescription: \textit{Cytochrome C} release from mitochondria requires the oligomerization of either \textit{BAK} or \textit{BAX} \cite{weiProapoptoticBAXBAK2001}. {\color{NavyBlue} In addition, \textit{Drp1}-mediated mitochondrial fragmentation can aid cytochrome C release \cite{martinouWhichCameFirst2006,oettinghausDRP1dependentApoptoticMitochondrial2016}, as long as the SAC protein \textit{Mps1} \cite{zhangMps1KinaseRegulates2016} or high levels of mitophagy \cite{zhouRipk3InducesMitochondrial2017} do not counteract it.}
NodeNotes: Drp1 is dispensable for apoptotic cytochrome c release in primed MCF10A and fibroblast cells but affects Bcl-2 antagonist-induced respiratory changes PMID: 24206264
NodeMetaData}

NodeGate{
DiscreteLogic{
	Cyto_C *= BAX or BAK or (not Mps1 and Drp1 and Unfused and not Mitophagy_High)
DiscreteLogic}
NodeGate}

InLink{
InputNode: BAK
LinkEffect: Activation
LinkType: Localization
LinkDescription: \textit{BAK} oligomerization at the mitochondrial membrane triggers MOMP, which results in the release of \textit{cytochrome C} from mitochondria \cite{weiProapoptoticBAXBAK2001}.
LinkNotes: 
InLink} //BAK

InLink{
InputNode: BAX
LinkEffect: Activation
LinkType: Localization
LinkDescription: \textit{BAX} oligomerization at the mitochondrial membrane triggers MOMP, which results in the release of \textit{cytochrome C} from mitochondria \cite{oltvaiBcl2HeterodimerizesVivo1993,manonReleaseCytochromeDecrease1997}.
LinkNotes: 
InLink} //BAX

InLink{
InputNode: Mps1
LinkEffect: Repression
LinkType: Indirect
LinkDescription: {\color{NavyBlue} During mitosis, fragmented mitochodria are blocked from leaking  cytochrome C and killing the cell by mitochodrial recruitment of the SAC protein \textit{Mps1} to the  voltage-dependent anion channel 1 (\textit{VDAC1}) \cite{zhangMps1KinaseRegulates2016}.} 
LinkNotes:
InLink} //Mps1

InLink{
InputNode: Drp1
LinkEffect: Repression
LinkType: Indirect
LinkDescription: {\color{NavyBlue}\textit{Drp1} null cells show blunted and delayed cytochrome C release, due to a lack of \textit{Drp1}-dependent remodelling and opening of cristae, where the majority of cytochrome c resides \cite{oettinghausDRP1dependentApoptoticMitochondrial2016}. }
LinkNotes:
InLink} //Drp1

InLink{
InputNode: Unfused
LinkEffect: Activation
LinkType: Complex_Process
LinkDescription: {\color{NavyBlue} Mitochondrial fission, which leads to loss of OPA1 function, opens the cristae junctions and releases cytochrome C \cite{martinouWhichCameFirst2006}.}
LinkNotes: 
InLink} //Unfused

InLink{
InputNode: Mitophagy_High
LinkEffect: Repression
LinkType: Complex_Process
LinkDescription: {\color{NavyBlue} High levels of mitophagy can engulf mitochondria debris and cytochrome C, and blunt the apoptosis signal \cite{zhouRipk3InducesMitochondrial2017}.} 
LinkNotes: 
InLink} //Mitophagy_High
Node} // Cyto_C

Node{
NodeMetaData{
NodeName: SMAC
NodeGenes: 56616, 66593, 288753
NodeType: Protein
NodeColor: firebrick
NodeCoordinate: 1197.4285714285709, 246.244140625
NodeDescription: \textit{SMAC/Diablo} release from mitochondria requires the oligomerization of either \textit{BAK} or \textit{BAX} \cite{weiProapoptoticBAXBAK2001,zhouDynamicsStructureBaxBak2008}.
NodeNotes: 
NodeMetaData}

NodeGate{
DiscreteLogic{
	SMAC *= BAX or BAK
DiscreteLogic}
NodeGate}

InLink{
InputNode: BAK
LinkEffect: Activation
LinkType: Localization
LinkDescription: \textit{BAK} oligomerization at the mitochondrial membrane triggers MOMP, which results in the release of \textit{SMAC/Diablo} from mitochondria \cite{weiProapoptoticBAXBAK2001,zhouDynamicsStructureBaxBak2008}.
LinkNotes: 
InLink} //BAK

InLink{
InputNode: BAX
LinkEffect: Activation
LinkType: Localization
LinkDescription: \textit{BAX} oligomerization at the mitochondrial membrane triggers MOMP, which results in the release of \textit{SMAC/Diablo} from mitochondria \cite{weiProapoptoticBAXBAK2001,zhouDynamicsStructureBaxBak2008}.
LinkNotes: 
InLink} //BAX
Node} // SMAC

Node{
NodeMetaData{
NodeName: IAPs
NodeGenes: 331, 11798, 63879, 330, 11797
NodeType: Protein
NodeColor: firebrick
NodeCoordinate: 1198.9285714285709, 294.244140625
NodeDescription: Inhibitor of Apoptosis Proteins (\textit{IAP}s) are active in the absence of \textit{SMAC} inhibition, or following \textit{AKT\_H} mediated upregulation (this protection from \textit{SMAC} requires peak or oncogenic \textit{AKT} activity).
NodeNotes: 
NodeMetaData}

NodeGate{
DiscreteLogic{
	IAPs *= AKT_H or not SMAC
DiscreteLogic}
NodeGate}

InLink{
InputNode: AKT_H
LinkEffect: Activation
LinkType: Indirect
LinkDescription: \textit{cIAP-2} and \textit{XIAP} are both transcriptionally up-regulated in response to strong \textit{PI3K/AKT1} activation \cite{huCriticalRoleEndogenous2004}.
LinkNotes: 
InLink} //AKT_H

InLink{
InputNode: SMAC
LinkEffect: Repression
LinkType: Inhibitory_Binding
LinkDescription: \textit{SMAC/Diablo} binds tightly to \textit{IAP} proteins and blocks their ability to inhibit \textit{Caspase 3} \cite{duSmacMitochondrialProtein2000}.
LinkNotes: 
InLink} //SMAC
Node} // IAPs

Node{
NodeMetaData{
NodeName: Casp9
NodeGenes: 842, 12371, 58918
NodeType: Protease
NodeColor: firebrick
NodeCoordinate: 1262.4285714285709, 327.244140625
NodeDescription: \textit{Procaspase 9} is cleaved into active \textit{Caspase 9} by \textit{Caspase 3}, or by the apoptosome (which relies on \textit{cytochrome C} for its assembly) in the absence of \textit{IAP} proteins.
NodeNotes: 
NodeMetaData}

NodeGate{
DiscreteLogic{
	Casp9 *= (not IAPs and Cyto_C) or Casp3
DiscreteLogic}
NodeGate}

InLink{
InputNode: IAPs
LinkEffect: Repression
LinkType: Inhibitory_Binding
LinkDescription: \textit{XIAP}, \textit{cIAP1} and \textit{cIAP2} inhibit the \textit{cytochrome c}-induced activation of \textit{procaspase-9} \cite{deverauxIAPsBlockApoptotic1998}.
LinkNotes: 
InLink} //IAPs

InLink{
InputNode: Cyto_C
LinkEffect: Activation
LinkType: Complex_Formation
LinkDescription: \textit{Cytochrome c} binds to \textit{APAF-1} proteins, promoting their assembly into the apoptosome, a platform for \textit{procaspase 9} binding and cleavage into its active form \cite{srinivasulaAutoactivationProcaspase9Apaf1mediated1998}.
LinkNotes: 
InLink} //Cyto_C


InLink{
InputNode: Casp3
LinkEffect: Activation
LinkType: Proteolysis
LinkDescription: \textit{Procaspase 9} is a direct cleavage target of \textit{Caspase 3} \cite{sleeExecutionerCaspase3Perform2001}.
LinkNotes: 
InLink} //Casp3
Node} // Casp9

Node{
NodeMetaData{
NodeName: Casp3
NodeGenes: 836, 12367, 25402
NodeType: Protease
NodeColor: firebrick
NodeCoordinate: 1188.4285714285709, 357.244140625
NodeDescription: Activation of \textit{Caspase 3} requires proteolytic cleavage of \textit{procaspase-3} by initiator caspases such as \textit{Caspase 9} or \textit{Caspase 8}. In our model, cooperation of two of the three caspases (\textit{Casp9}, \textit{Casp8}, \textit{Casp3}) is required in the presence of \textit{IAP}s, which inhibit the proteolytic activity of \textit{Caspase 3} by bind tightly to its active site. In the absence of \textit{IAP}s, either of the three caspases can cleave and activate \textit{Caspase 3}.
NodeNotes: 
NodeMetaData}

NodeGate{
DiscreteLogic{
	Casp3 *= (Casp9 and Casp8) or (Casp3 and (Casp9 or Casp8)) or (not IAPs and (Casp9 or Casp8 or Casp3))
DiscreteLogic}
NodeGate}

InLink{
InputNode: Casp9
LinkEffect: Activation
LinkType: Proteolysis
LinkDescription: Active \textit{Caspase 9} cleaves \textit{procaspase 3} \cite{liCytochromeDATPdependentFormation1997}.
LinkNotes: 
InLink} //Casp9

InLink{
InputNode: Casp8
LinkEffect: Activation
LinkType: Proteolysis
LinkDescription: \textit{Caspase 8} can cleave \textit{Caspase 3} \cite{stennickeProcaspase3MajorPhysiologic1998}, but full \textit{Caspase 3} activation also requires MOMP (potentially due to a need for \textit{IAP} inhibition) \cite{spencerNongeneticOriginsCelltocell2009}.
LinkNotes: 
InLink} //Casp8

InLink{
InputNode: Casp3
LinkEffect: Activation
LinkType: Persistence
LinkDescription: Once activated, \textit{Caspase 3} helps sustain its own activation by cleaving \textit{procaspase 8} and \textit{6}. \textit{Caspase 6}, in turn, generates additional active \textit{caspase 8} and \textit{9}. Together they all sustains a continuing active pool of Caspase 3.
LinkNotes: 
InLink} //Casp3

InLink{
InputNode: IAPs
LinkEffect: Repression
LinkType: Inhibitory_Binding
LinkDescription: \textit{IAP}s bind tightly to the active site of \textit{Caspase 3}, keeping its activity in check \cite{deverauxIAPsBlockApoptotic1998,riedlStructuralBasisInhibition2001}.
LinkNotes: 
InLink} //IAPs

Node} // Casp3

Node{
NodeMetaData{
NodeName: CAD
NodeGenes: 1677, 13368, 84359
NodeType: DNase
NodeColor: #333333
NodeCoordinate: 939.0289128036451, 718.767836236653
NodeDescription: Caspase-activated DNase (\textit{CAD}) is activated when its inhibition is released via the cleavage of \textit{ICAD} (inhibitor of caspase-activated DNase). While \textit{Capsase 3} and \textit{7} (a direct target of \textit{Caspase 9}) can inhibit \textit{ICAD} \cite{wolfCaspase3PrimaryActivator1999}, in our model they are both required, as \textit{CAD} = ON is represents terminal, irreversible apoptotic commitment, which is fully locked in when both \textit{Caspase 3} and \textit{9} are on.
NodeNotes: 
NodeMetaData}

NodeGate{
DiscreteLogic{
	CAD *= Casp3 and Casp9
DiscreteLogic}
NodeGate}

InLink{
InputNode: Casp3
LinkEffect: Activation
LinkType: Indirect
LinkDescription: \textit{Caspase 3} relives \textit{CAD} inhibition by cleaving its inhibitor \textit{ICAD} \cite{wolfCaspase3PrimaryActivator1999}.
LinkNotes: 
InLink} //Casp3

InLink{
InputNode: Casp9
LinkEffect: Activation
LinkType: Indirect
LinkDescription: In addition of \textit{Caspase 3}, \textit{CAD} inhibition can also be relieved by \textit{ICAD} cleavage by \textit{Caspase 7}, which is a direct target of \textit{Caspase 9} \cite{wolfCaspase3PrimaryActivator1999}.
LinkNotes: 
InLink} //Casp9
Node} // CAD
ModelGraph}
Model}
Model}

CitationDictionary{
@article{wangEmi1PreferentiallyInhibits2013,
  title = {Emi1 Preferentially Inhibits Ubiquitin Chain Elongation by the Anaphase-Promoting Complex},
  author = {Wang, Weiping and Kirschner, Marc W.},
  year = {2013},
  month = jul,
  volume = {15},
  pages = {797--806},
  issn = {1476-4679},
  file = {/Users/eravasz/Zotero/storage/778JZGYV/Wang and Kirschner - 2013 - Emi1 preferentially inhibits ubiquitin chain elong.pdf},
  journal = {Nature Cell Biology},
  keywords = {Adenomatous Polyposis Coli Protein,Anaphase-Promoting Complex-Cyclosome,Cell Cycle,Cell Cycle Proteins,Cell Nucleus,F-Box Proteins,HeLa Cells,Humans,Immunoblotting,Mitosis,Peptide Chain Elongation; Translational,Protein Binding,Static Electricity,Ubiquitin,Ubiquitin-Conjugating Enzymes,Ubiquitin-Protein Ligase Complexes,Ubiquitination},
  language = {eng},
  number = {7},
  pmcid = {PMC3812805},
  pmid = {23708001}
}

@article{vigoCDC25APhosphataseTarget1999,
  title = {{{CDC25A}} Phosphatase Is a Target of {{E2F}} and Is Required for Efficient {{E2F}}-Induced {{S}} Phase},
  author = {Vigo, E. and M{\"u}ller, H. and Prosperini, E. and Hateboer, G. and Cartwright, P. and Moroni, M. C. and Helin, K.},
  year = {1999},
  month = sep,
  volume = {19},
  pages = {6379--6395},
  issn = {0270-7306},
  file = {/Users/eravasz/Zotero/storage/2ZGLIEFE/Vigo et al. - 1999 - CDC25A phosphatase is a target of E2F and is requi.pdf},
  journal = {Molecular and Cellular Biology},
  keywords = {Animals,Apoptosis,Base Sequence,Binding Sites,Carrier Proteins,cdc25 Phosphatases,Cell Cycle Proteins,Cell Division,Cell Line,Cyclin E,DNA Primers,DNA-Binding Proteins,DNA; Complementary,E2F Transcription Factors,E2F1 Transcription Factor,E2F2 Transcription Factor,E2F3 Transcription Factor,Gene Targeting,Humans,Models; Biological,Molecular Sequence Data,Protein Tyrosine Phosphatases,Rats,Recombinant Fusion Proteins,Retinoblastoma Protein,Retinoblastoma-Binding Protein 1,S Phase,Transcription Factor DP1,Transcription Factors,Transcription; Genetic},
  language = {eng},
  number = {9},
  pmcid = {PMC84608},
  pmid = {10454584}
}

@article{weiTBIDMembranetargetedDeath2000,
  title = {{{tBID}}, a Membrane-Targeted Death Ligand, Oligomerizes {{BAK}} to Release Cytochrome c},
  author = {Wei, M. C. and Lindsten, T. and Mootha, V. K. and Weiler, S. and Gross, A. and Ashiya, M. and Thompson, C. B. and Korsmeyer, S. J.},
  year = {2000},
  month = aug,
  volume = {14},
  pages = {2060--2071},
  issn = {0890-9369},
  journal = {Genes \& Development},
  keywords = {Allosteric Regulation,Animals,bcl-2 Homologous Antagonist-Killer Protein,BH3 Interacting Domain Death Agonist Protein,Biopolymers,Carrier Proteins,Cell Membrane,Cytochrome c Group,Membrane Proteins,Mice},
  language = {eng},
  number = {16},
  pmcid = {PMC316859},
  pmid = {10950869}
}

@article{gomez-bougieImbalanceBimMcl12004,
  title = {The Imbalance between {{Bim}} and {{Mcl}}-1 Expression Controls the Survival of Human Myeloma Cells},
  author = {{Gomez-Bougie}, Patricia and Bataille, R{\'e}gis and Amiot, Martine},
  year = {2004},
  month = nov,
  volume = {34},
  pages = {3156--3164},
  issn = {0014-2980},
  journal = {European Journal of Immunology},
  keywords = {Antineoplastic Agents,Apoptosis,Apoptosis Regulatory Proteins,Bcl-2-Like Protein 11,Carrier Proteins,Cell Line; Tumor,Cell Survival,Cycloheximide,Dactinomycin,Humans,Interleukin-6,Janus Kinase 2,Membrane Proteins,Multiple Myeloma,Myeloid Cell Leukemia Sequence 1 Protein,Neoplasm Proteins,Protein Isoforms,Protein Synthesis Inhibitors,Protein-Tyrosine Kinases,Proto-Oncogene Proteins,Proto-Oncogene Proteins c-bcl-2,Transcription; Genetic,Tyrphostins},
  language = {eng},
  number = {11},
  pmid = {15459900}
}

@article{jackman1996cyclins,
  title = {Cyclins and the {{G2}}/{{M}} Transition.},
  author = {Jackman, MR and Pines, JN},
  year = {1996},
  volume = {29},
  pages = {47--73},
  journal = {Cancer surveys}
}

@article{germainMCL1InhibitsBAX2008,
  title = {{{MCL}}-1 Inhibits {{BAX}} in the Absence of {{MCL}}-1/{{BAX Interaction}}},
  author = {Germain, Marc and Milburn, Jocelyn and Duronio, Vincent},
  year = {2008},
  month = mar,
  volume = {283},
  pages = {6384--6392},
  issn = {0021-9258},
  file = {/Users/eravasz/Zotero/storage/E92JJUBI/Germain et al. - 2008 - MCL-1 inhibits BAX in the absence of MCL-1BAX Int.pdf},
  journal = {The Journal of Biological Chemistry},
  keywords = {Apoptosis,bcl-2 Homologous Antagonist-Killer Protein,bcl-2-Associated X Protein,Cell Membrane Permeability,Cell Survival,HeLa Cells,Humans,Inhibitor of Apoptosis Proteins,Mitochondria,Myeloid Cell Leukemia Sequence 1 Protein,Neoplasm Proteins,Protein Transport,Proto-Oncogene Proteins c-bcl-2},
  language = {eng},
  number = {10},
  pmid = {18089567}
}

@article{valovkaTranscriptionalControlDNA2013,
  title = {Transcriptional Control of {{DNA}} Replication Licensing by {{Myc}}},
  author = {Valovka, Taras and Sch{\"o}nfeld, Manuela and Raffeiner, Philipp and Breuker, Kathrin and {Dunzendorfer-Matt}, Theresia and Hartl, Markus and Bister, Klaus},
  year = {2013},
  month = dec,
  volume = {3},
  pages = {3444},
  issn = {2045-2322},
  file = {/Users/eravasz/Zotero/storage/F5HJWNFA/Valovka et al. - 2013 - Transcriptional control of DNA replication licensi.pdf},
  journal = {Scientific Reports},
  keywords = {Amino Acid Sequence,Animals,Base Sequence,Cell Cycle Proteins,Cell Line,Cell Line; Transformed,Cell Transformation; Neoplastic,Chickens,DNA Replication,Gene Expression Regulation,Gene Order,Humans,Molecular Sequence Data,Promoter Regions; Genetic,Protein Binding,Proto-Oncogene Proteins c-myc,Transcription; Genetic,Transcriptional Activation},
  language = {eng},
  pmcid = {PMC3853707},
  pmid = {24309437}
}

@article{wizaRolePRAS40Akt2012,
  title = {Role of {{PRAS40}} in {{Akt}} and {{mTOR}} Signaling in Health and Disease},
  author = {Wiza, Claudia and Nascimento, Emmani B. M. and Ouwens, D. Margriet},
  year = {2012},
  month = jun,
  volume = {302},
  pages = {E1453-1460},
  issn = {1522-1555},
  journal = {American Journal of Physiology. Endocrinology and Metabolism},
  keywords = {Adaptor Proteins; Signal Transducing,Animals,Conserved Sequence,Disease,Gene Expression Regulation,Health,Humans,Phosphorylation,Protein Binding,Proto-Oncogene Proteins c-akt,Signal Transduction,TOR Serine-Threonine Kinases,Transcription Factors},
  language = {eng},
  number = {12},
  pmid = {22354785}
}

@article{maPhosphorylationFunctionalInactivation2005,
  title = {Phosphorylation and Functional Inactivation of {{TSC2}} by {{Erk}} Implications for Tuberous Sclerosis and Cancer Pathogenesis},
  author = {Ma, Li and Chen, Zhenbang and {Erdjument-Bromage}, Hediye and Tempst, Paul and Pandolfi, Pier Paolo},
  year = {2005},
  month = apr,
  volume = {121},
  pages = {179--193},
  issn = {0092-8674},
  journal = {Cell},
  keywords = {Amino Acid Sequence,Animals,Cell Line,Extracellular Signal-Regulated MAP Kinases,Humans,In Vitro Techniques,Kidney,MAP Kinase Signaling System,Mice,Mice; Nude,Molecular Sequence Data,Neoplasm Transplantation,Neoplasms,Phosphorylation,Protein Kinases,Repressor Proteins,Ribosomal Protein S6 Kinases; 70-kDa,Serine,TOR Serine-Threonine Kinases,Tuberous Sclerosis,Tuberous Sclerosis Complex 1 Protein,Tuberous Sclerosis Complex 2 Protein,Tumor Suppressor Proteins},
  language = {eng},
  number = {2},
  pmid = {15851026}
}

@article{yangBadHeterodimericPartner1995,
  title = {Bad, a Heterodimeric Partner for {{Bcl}}-{{XL}} and {{Bcl}}-2, Displaces {{Bax}} and Promotes Cell Death},
  author = {Yang, E. and Zha, J. and Jockel, J. and Boise, L. H. and Thompson, C. B. and Korsmeyer, S. J.},
  year = {1995},
  month = jan,
  volume = {80},
  pages = {285--291},
  issn = {0092-8674},
  journal = {Cell},
  keywords = {Amino Acid Sequence,Animals,Antibodies,Apoptosis,bcl-Associated Death Protein,bcl-X Protein,Carrier Proteins,Cloning; Molecular,Humans,Macromolecular Substances,Mammals,Mice,Molecular Sequence Data,Proto-Oncogene Proteins,Proto-Oncogene Proteins c-bcl-2,Recombinant Proteins,Saccharomyces cerevisiae,Sequence Homology; Amino Acid,Transfection},
  language = {eng},
  number = {2},
  pmid = {7834748}
}

@article{coverley2002distinct,
  title = {Distinct Roles for Cyclins {{E}} and {{A}} during {{DNA}} Replication Complex Assembly and Activation},
  author = {Coverley, Dawn and Laman, Heike and Laskey, Ronald A},
  year = {2002},
  volume = {4},
  pages = {523--528},
  publisher = {{Nature Publishing Group}},
  journal = {Nature Cell Biology},
  number = {7}
}

@article{Bucur:2014ix,
  title = {{{PLK1}} Is a Binding Partner and a Negative Regulator of {{FOXO3}} Tumor Suppressor.},
  author = {Bucur, Octavian and Stancu, Andreea Lucia and Muraru, Maria Sinziana and Melet, Armelle and Petrescu, Stefana Maria and {Khosravi-Far}, Roya},
  year = {2014},
  month = apr,
  volume = {2},
  pages = {e16},
  journal = {Discoveries (Craiova, Romania)},
  number = {2}
}

@article{kotaniPKAMPFactivatedPololike1998,
  title = {{{PKA}} and {{MPF}}-Activated Polo-like Kinase Regulate Anaphase-Promoting Complex Activity and Mitosis Progression},
  author = {Kotani, S. and Tugendreich, S. and Fujii, M. and Jorgensen, P. M. and Watanabe, N. and Hoog, C. and Hieter, P. and Todokoro, K.},
  year = {1998},
  month = feb,
  volume = {1},
  pages = {371--380},
  issn = {1097-2765},
  journal = {Molecular Cell},
  keywords = {3T3 Cells,Anaphase,Anaphase-Promoting Complex-Cyclosome,Animals,Apc6 Subunit; Anaphase-Promoting Complex-Cyclosome,Cell Cycle Proteins,Cyclic AMP-Dependent Protein Kinases,Electrophoresis,Enzyme Activation,Histidine,Maturation-Promoting Factor,Metaphase,Mice,Mitosis,Multienzyme Complexes,Phosphorylation,Protein Kinases,Protein-Serine-Threonine Kinases,Proteins,Proto-Oncogene Proteins,Ubiquitin-Protein Ligase Complexes,Ubiquitins},
  language = {eng},
  number = {3},
  pmid = {9660921}
}

@article{denelzenCyclinDestroyedPrometaphase2001,
  title = {Cyclin {{A}} Is Destroyed in Prometaphase and Can Delay Chromosome Alignment and Anaphase},
  author = {{den Elzen}, N. and Pines, J.},
  year = {2001},
  month = apr,
  volume = {153},
  pages = {121--136},
  issn = {0021-9525},
  file = {/Users/eravasz/Zotero/storage/MV37DB9J/den Elzen and Pines - 2001 - Cyclin A is destroyed in prometaphase and can dela.pdf},
  journal = {The Journal of Cell Biology},
  keywords = {Anaphase,Biomarkers,Chromosomes; Human,Cyclin A,Cyclin-Dependent Kinases,Green Fluorescent Proteins,HeLa Cells,Humans,Luminescent Proteins,Metaphase,Mitosis,Recombinant Fusion Proteins},
  language = {eng},
  number = {1},
  pmcid = {PMC2185531},
  pmid = {11285279}
}

@article{cowlingCaspase6DirectActivator2002,
  title = {Caspase-6 Is the Direct Activator of Caspase-8 in the Cytochrome c-Induced Apoptosis Pathway: Absolute Requirement for Removal of Caspase-6 Prodomain},
  shorttitle = {Caspase-6 Is the Direct Activator of Caspase-8 in the Cytochrome c-Induced Apoptosis Pathway},
  author = {Cowling, V. and Downward, J.},
  year = {2002},
  month = oct,
  volume = {9},
  pages = {1046--1056},
  issn = {1350-9047},
  file = {/Users/eravasz/Zotero/storage/S9FDJQQB/Cowling and Downward - 2002 - Caspase-6 is the direct activator of caspase-8 in .pdf},
  journal = {Cell Death and Differentiation},
  keywords = {Adaptor Proteins; Signal Transducing,Amino Acid Sequence,Animals,Apoptosis,Carrier Proteins,Caspase 6,Caspase 8,Caspase 9,Caspases,COS Cells,Cytochrome c Group,Cytosol,Endopeptidases,Eukaryotic Cells,Fas-Associated Death Domain Protein,Humans,Jurkat Cells,Macromolecular Substances,Mitochondria,Mutation,Protein Structure; Tertiary},
  language = {eng},
  number = {10},
  pmid = {12232792}
}

@article{linGlycogenSynthaseKinase3v2016,
  title = {Glycogen {{Synthase Kinase}}-3{$\beta$} and {{Caspase}}-2 {{Mediate Ceramide}}- and {{Etoposide}}-{{Induced Apoptosis}} by {{Regulating}} the {{Lysosomal}}-{{Mitochondrial Axis}}},
  author = {Lin, Chiou-Feng and Tsai, Cheng-Chieh and Huang, Wei-Ching and Wang, Yu-Chih and Tseng, Po-Chun and Tsai, Tsung-Ting and Chen, Chia-Ling},
  year = {2016},
  volume = {11},
  pages = {e0145460},
  issn = {1932-6203},
  file = {/Users/eravasz/Zotero/storage/YPVXVK6N/Lin et al. - 2016 - Glycogen Synthase Kinase-3Î² and Caspase-2 Mediate .pdf},
  journal = {PloS One},
  keywords = {Animals,Caspase 2,Cell Line,Ceramides,Etoposide,Glycogen Synthase Kinase 3,Glycogen Synthase Kinase 3 beta,Lysosomes,Mice,Mitochondria},
  language = {eng},
  number = {1},
  pmcid = {PMC4699703},
  pmid = {26727221}
}

@article{sarosiekBIDPreferentiallyActivates2013,
  title = {{{BID}} Preferentially Activates {{BAK}} While {{BIM}} Preferentially Activates {{BAX}}, Affecting Chemotherapy Response},
  author = {Sarosiek, Kristopher A. and Chi, Xiaoke and Bachman, John A. and Sims, Joshua J. and Montero, Joan and Patel, Luv and Flanagan, Annabelle and Andrews, David W. and Sorger, Peter and Letai, Anthony},
  year = {2013},
  month = sep,
  volume = {51},
  pages = {751--765},
  issn = {1097-4164},
  file = {/Users/eravasz/Zotero/storage/X9HB8S9E/Sarosiek et al. - 2013 - BID preferentially activates BAK while BIM prefere.pdf},
  journal = {Molecular Cell},
  keywords = {Apoptosis,Apoptosis Regulatory Proteins,bcl-2 Homologous Antagonist-Killer Protein,bcl-2-Associated X Protein,Bcl-2-Like Protein 11,BH3 Interacting Domain Death Agonist Protein,Female,Gene Expression Regulation; Neoplastic,HeLa Cells,Humans,Membrane Proteins,Mitochondria,Neoplasm Staging,Ovarian Neoplasms,Proto-Oncogene Proteins,Topoisomerase Inhibitors,Transcriptional Activation},
  language = {eng},
  number = {6},
  pmcid = {PMC4164233},
  pmid = {24074954}
}

@article{kimForkheadBoxM12006,
  title = {The {{Forkhead Box}} M1 Transcription Factor Stimulates the Proliferation of Tumor Cells during Development of Lung Cancer},
  author = {Kim, Il-Man and Ackerson, Timothy and Ramakrishna, Sneha and Tretiakova, Maria and Wang, I.-Ching and Kalin, Tanya V. and Major, Michael L. and Gusarova, Galina A. and Yoder, Helena M. and Costa, Robert H. and Kalinichenko, Vladimir V.},
  year = {2006},
  month = feb,
  volume = {66},
  pages = {2153--2161},
  issn = {0008-5472},
  file = {/Users/eravasz/Zotero/storage/ILDHGGPI/Kim et al. - 2006 - The Forkhead Box m1 transcription factor stimulate.pdf},
  journal = {Cancer Research},
[truncated: 589,330 more chars]
