# Supplementary material for: Unlocking mitochondrial dysfunction-associated senescence (MiDAS) with NAD+ – A Boolean model of mitochondrial dynamics and cell cycle control
Source: Transl Oncol. 2024 Aug 19;49:102084. doi: 10.1016/j.tranon.2024.102084 (PMC11380032; doi:10.1016/j.tranon.2024.102084)
Supplement: Supplementary file 7 [file mmc7.zip › MiDAS_attractors_gr20_10_2.0e-2_10.xlsx]

## Sheet: Sheet 1 - MiDAS_Cell_Cycle_Arre
MiDAS_Cell_Cycle_Arrests_Apoptosis_attractors_gr20_10_2.0e-2_10
Attractors by global cell phenotype (image legend in SM fig. 15)		Alive. diploid					quiescent, energy stress						quiescent, hyperfused		quiescent, energy stress												quiescent, energy stress														quiescent, energy stress				quiescent, energy stress
		Alive. polyploid									MiDAS 4N						MiDAS 4N		MiDAS 4N														MiDAS 4N		MiDAS 4N								MiDAS 4N
		Apoptotic	apoptotic		apoptotic				apoptotic												apoptotic		apoptotic		apoptotic				apoptotic		apoptotic						apoptotic		apoptotic								apoptotic		apoptotic
Modules	Nodes
Growth_Env	GF		1		1		1		1		1		1		1		1		1		1		1		1		1		1		1		1		1		0		0		1		1		1		0		0
	GF_High		1		1		0		1		0		0		0		0		0		1		1		1		0		1		1		0		0		0		0		0		0		0		0		0
	Glucose		0		1		0		1		0		0		0		0		1		0		0		1		1		0		1		0		1		1		0		0		1		1		1		0
	Pyruvate_Ext		0		0		0		0		0		1		1		0		1		0		0		0		1		0		0		1		0		1		1		0		0		0		1		1
ROS	ROS_Ext		1		0		1		1		1		0		1		0		1		0		0		0		1		1		1		1		1		1		1		0		0		1		0		0
GF_Basal_MAPK	RTK		0		0		1		0		1		1		1		1		1		0		0		0		1		0		0		1		1		0		0		1		1		1		0		0
	Shc		0		0		0		0		0		0		0		0		0		0		0		0		0		0		0		0		0		0		0		0		0		0		0		0
	Grb2		0		0		0		0		0		0		0		0		0		0		0		0		0		0		0		0		0		0		0		0		0		0		0		0
	SOS		0		0		0		0		0		0		0		0		0		0		0		0		0		0		0		0		0		0		0		0		0		0		0		0
	Ras		0		0		0		0		0		0		0		0		0		0		0		0		0		0		0		0		0		0		0		0		0		0		0		0
	RAF		0		0		0		0		0		0		0		0		0		0		0		0		0		0		0		0		0		0		0		0		0		0		0		0
	MEK		0		0		0		0		0		0		0		0		0		0		0		0		0		0		0		0		0		0		0		0		0		0		0		0
	ERK		0		0		0		0		0		0		0		0		0		0		0		0		0		0		0		0		0		0		0		0		0		0		0		0
	mTORC2		0		0		1		0		1		1		1		1		1		0		0		0		1		0		0		1		1		0		0		1		1		1		0		0
	PI3K		0		0		1		0		1		1		1		1		1		0		0		0		1		0		0		1		1		0		0		1		1		1		0		0
	PIP3		0		0		1		0		1		1		1		1		1		0		0		0		1		0		0		1		1		0		0		1		1		1		0		0
	PDK1		0		0		1		0		1		1		1		1		1		0		0		0		1		0		0		1		1		0		0		1		1		1		0		0
	AKT_B		0		0		1		0		1		1		1		1		1		0		0		0		1		0		0		1		1		0		0		1		1		1		0		0
GF_PI3K	p110_H		1		1		1		1		1		1		1		1		1		1		1		1		1		1		1		1		1		1		1		1		1		1		1		1
	PI3K_H		0		0		0		0		0		0		0		0		0		0		0		0		0		0		0		0		0		0		0		0		0		0		0		0
	AKT_H		0		0		0		0		0		0		0		0		0		0		0		0		0		0		0		0		0		0		0		0		0		0		0		0
	FoxO3		1		1		1		1		1		1		1		1		1		1		1		1		1		1		1		1		1		1		1		1		1		1		1		1
	PLCgamma		0		0		0		0		0		0		0		0		0		0		0		0		0		0		0		0		0		0		0		0		0		0		0		0
	IP3		0		0		0		0		0		0		0		0		0		0		0		0		0		0		0		0		0		0		0		0		0		0		0		0
	Ca2p		0		0		0		0		0		0		0		0		0		0		0		0		0		0		0		0		0		0		0		0		0		0		0		0
	Nedd4L		0		0		0		0		0		0		0		0		0		0		0		0		0		0		0		0		0		0		0		0		0		0		0		0
GF_mTOR	FoxO1		0		0		0		0		0		0		0		0		0		0		0		0		0		0		0		0		0		1		1		0		0		0		1		1
	MnSOD		1		1		1		1		1		1		1		1		1		1		1		1		1		1		1		1		1		1		1		1		1		1		1		1
	p21_mRNA		1		1		1		1		1		1		1		1		1		1		1		1		1		1		1		1		1		1		1		1		1		1		1		1
	TSC2		1		1		1		1		1		1		1		1		1		1		1		1		1		1		1		1		1		1		1		1		1		1		1		1
	PRAS40		1		1		1		1		1		1		1		1		1		1		1		1		1		1		1		1		1		1		1		1		1		1		1		1
	DAG		0		0		0		0		0		0		0		0		0		0		0		0		0		0		0		0		0		0		0		0		0		0		0		0
	Rheb		0		0		0		0		0		0		0		0		0		0		0		0		0		0		0		0		0		0		0		0		0		0		0		0
	mTORC1		0		0		0		0		0		0		0		0		0		0		0		0		0		0		0		0		0		0		0		0		0		0		0		0
	S6K		0		0		0		0		0		0		0		0		0		0		0		0		0		0		0		0		0		0		0		0		0		0		0		0
	eIF4E		0		0		0		0		0		0		0		0		0		0		0		0		0		0		0		0		0		0		0		0		0		0		0		0
	GSK3		1		1		1		1		1		1		1		1		1		1		1		1		1		1		1		1		1		1		1		1		1		1		1		1
	Autophagy		0		0		1		0		1		1		1		1		1		0		0		0		1		0		0		1		1		0		0		1		1		1		0		0
	IKKa		0		0		0		0		0		0		0		0		0		0		0		0		0		0		0		0		0		0		0		0		0		0		0		0
	NF_kB		0		0		0		0		0		0		0		0		0		0		0		0		0		0		0		0		0		0		0		0		0		0		0		0
Warburg	Glycolysis		0		0		0		0		0		0		0		0		1		0		0		0		1		0		0		0		1		0		0		0		1		1		0		0
	Glycolysis_H		0		0		0		0		0		0		0		0		0		0		0		0		0		0		0		0		0		0		0		0		0		0		0		0
	NADp_c		1		1		1		1		1		1		1		1		1		1		1		1		1		1		1		1		1		1		1		1		1		1		1		1
	Pyruvate		0		0		0		0		0		1		1		0		1		0		0		0		1		0		0		1		1		1		1		0		1		1		1		1
	HIF1		0		0		0		0		0		0		0		0		0		0		0		0		0		0		0		0		0		0		0		0		0		0		0		0
	Fermentation		0		0		0		0		0		0		0		0		0		0		0		0		0		0		0		0		0		0		0		0		0		0		0		0
Mitochondria	TCA_cycle		0		0		0		0		0		1		0		0		0		0		0		0		0		0		0		0		0		0		0		0		0		0		0		0
	MFN1_2		0		0		0		0		1		1		0		1		1		0		0		0		0		0		0		1		1		0		0		0		1		0		0		0
	Hyperfused_OM		0		0		0		0		1		1		0		1		1		0		0		0		0		0		0		1		1		0		0		0		1		0		0		0
	Hyperfused_IMOM		0		0		0		0		0		1		0		0		0		0		0		0		0		0		0		0		0		0		0		0		0		0		0		0
	MP_High		0		0		0		0		0		0		0		0		0		0		0		0		0		0		0		0		0		0		0		0		0		0		0		0
	MP_Low		1		1		1		1		1		0		1		1		1		1		1		1		1		1		1		1		1		1		1		1		1		1		1		1
	ATP_Low		0		0		1		0		1		1		1		1		1		0		0		0		1		0		0		1		1		0		0		1		1		1		0		0
	ATP		0		0		0		0		0		1		0		0		0		0		0		0		0		0		0		0		0		0		0		0		0		0		0		0
	ATP_H		0		0		0		0		0		0		0		0		0		0		0		0		0		0		0		0		0		0		0		0		0		0		0		0
	AMPK		1		1		1		1		1		1		1		1		1		1		1		1		1		1		1		1		1		1		1		1		1		1		1		1
	PGC1		1		1		1		1		1		1		1		1		1		1		1		1		1		1		1		1		1		1		1		1		1		1		1		1
	SIRT3		0		0		0		0		0		1		1		0		1		0		0		0		1		0		0		1		0		1		1		1		0		0		1		1
	PINK1		1		1		1		1		1		0		1		1		1		1		1		1		1		1		1		1		1		1		1		1		1		1		1		1
	Mitophagy_High		0		0		1		0		0		0		1		0		0		0		0		0		1		0		0		0		0		0		0		1		0		1		0		0
	Drp1		1		1		0		1		0		0		0		0		0		1		1		1		0		1		1		0		0		1		1		0		0		0		1		1
	Unfused		1		1		0		1		0		0		0		0		0		1		1		1		0		1		1		0		0		1		1		0		0		0		1		1
	mROS		1		1		1		1		1		0		1		1		1		1		1		1		1		1		1		1		1		1		1		0		1		1		1		1
	NADp_m		0		0		0		0		0		1		1		0		1		0		0		0		1		0		0		1		0		1		1		1		0		0		1		1
Restriction_SW	p21		0		0		1		0		1		1		1		1		1		0		0		0		1		0		0		1		1		0		0		1		1		1		0		0
	pRB		0		0		1		0		1		1		1		1		1		0		0		0		1		0		0		1		1		0		0		1		1		1		0		0
	p27Kip1		0		0		1		0		1		1		1		1		1		0		0		0		1		0		0		1		1		0		0		1		1		1		0		0
	Myc		0		0		0		0		0		0		0		0		0		0		0		0		0		0		0		0		0		0		0		0		0		0		0		0
	CyclinD1		0		0		0		0		0		0		0		0		0		0		0		0		0		0		0		0		0		0		0		0		0		0		0		0
	E2F1		0		0		0		0		0		0		0		0		0		0		0		0		0		0		0		0		0		0		0		0		0		0		0		0
	CyclinE		0		0		0		0		0		0		0		0		0		0		0		0		0		0		0		0		0		0		0		0		0		0		0		0
Origin_Licensing	ORC		0		0		0		0		0		0		0		0		0		0		0		0		0		0		0		0		0		0		0		0		0		0		0		0
	Cdc6		0		0		0		0		0		0		0		0		0		0		0		0		0		0		0		0		0		0		0		0		0		0		0		0
	Cdt1		0		0		0		0		0		0		0		0		0		0		0		0		0		0		0		0		0		0		0		0		0		0		0		0
	Pre_RC		0		0		0		0		0		0		0		0		0		0		0		0		0		0		0		0		0		0		0		0		0		0		0		0
	geminin		0		0		0		0		0		0		0		0		0		0		0		0		0		0		0		0		0		0		0		0		0		0		0		0
Phase_SW	CyclinA_mRNA		0		0		0		0		0		0		0		0		0		0		0		0		0		0		0		0		0		0		0		0		0		0		0		0
	Emi1		1		1		0		1		0		0		0		0		0		1		1		1		0		1		1		0		0		1		1		0		0		0		1		1
	FoxM1		0		0		0		0		0		0		0		0		0		0		0		0		0		0		0		0		0		0		0		0		0		0		0		0
	Cdc25A		0		0		0		0		0		0		0		0		0		0		0		0		0		0		0		0		0		0		0		0		0		0		0		0
	CyclinA		0		0		0		0		0		0		0		0		0		0		0		0		0		0		0		0		0		0		0		0		0		0		0		0
	Wee1		0		0		0		0		0		0		0		0		1		0		0		0		1		0		0		0		1		0		0		0		0		1		0		0
	UbcH10		0		0		0		0		0		0		0		0		0		0		0		0		0		0		0		0		0		0		0		0		0		0		0		0
	CyclinB		0		0		0		0		0		0		0		0		0		0		0		0		0		0		0		0		0		0		0		0		0		0		0		0
	Cdc25B		0		0		0		0		0		0		0		0		0		0		0		0		0		0		0		0		0		0		0		0		0		0		0		0
	Plk1		0		0		0		0		0		0		0		0		0		0		0		0		0		0		0		0		0		0		0		0		0		0		0		0
	Cdc25C		0		0		0		0		0		0		0		0		0		0		0		0		0		0		0		0		0		0		0		0		0		0		0		0
	Cdk1		0		0		0		0		0		0		0		0		0		0		0		0		0		0		0		0		0		0		0		0		0		0		0		0
	pAPC		0		0		0		0		0		0		0		0		0		0		0		0		0		0		0		0		0		0		0		0		0		0		0		0
	Cdc20		0		0		0		0		0		0		0		0		0		0		0		0		0		0		0		0		0		0		0		0		0		0		0		0
	Cdh1		1		1		1		1		1		1		1		1		1		1		1		1		1		1		1		1		1		1		1		1		1		1		1		1
Cell_Cycle_Process	Replication		0		0		0		0		0		0		0		0		0		0		0		0		0		0		0		0		0		0		0		0		0		0		0		0
	ATR		1		0		1		1		1		0		1		0		1		0		0		0		1		1		1		1		1		1		1		0		0		1		0		0
	CHK1		0		0		0		1		0		0		0		0		1		0		0		0		1		0		1		0		1		1		0		0		0		1		0		0
	Nuclear_Membrane		1		1		1		1		1		1		1		1		1		1		1		1		1		1		1		1		1		1		1		1		1		1		1		1
	f4N_DNA		0		0		0		0		1		1		0		1		1		0		0		0		0		0		0		1		1		0		0		0		0		0		0		0
	U_Kinetochores		0		0		0		0		0		0		0		0		0		0		0		0		0		0		0		0		0		0		0		0		0		0		0		0
	Bipolar_Spindle		0		0		0		0		0		0		0		0		0		0		0		0		0		0		0		0		0		0		0		0		0		0		0		0
	Mps1		0		0		0		0		0		0		0		0		0		0		0		0		0		0		0		0		0		0		0		0		0		0		0		0
	Mad2		0		0		0		0		0		0		0		0		0		0		0		0		0		0		0		0		0		0		0		0		0		0		0		0
	A_Kinetochores		0		0		0		0		0		0		0		0		0		0		0		0		0		0		0		0		0		0		0		0		0		0		0		0
	Plk1_H		0		0		0		0		0		0		0		0		0		0		0		0		0		0		0		0		0		0		0		0		0		0		0		0
	Ect2		0		0		0		0		0		0		0		0		0		0		0		0		0		0		0		0		0		0		0		0		0		0		0		0
	Cytokinesis		0		0		0		0		0		0		0		0		0		0		0		0		0		0		0		0		0		0		0		0		0		0		0		0
DNA_Damage_Signaling	cROS		1		0		1		1		1		1		1		1		1		1		1		0		1		1		1		1		1		1		1		1		0		1		0		1
	cROS_H		1		0		1		1		1		0		1		0		1		0		0		0		1		1		1		1		1		1		1		0		0		1		0		0
	ATM		1		1		1		1		1		0		1		0		1		1		1		1		1		1		1		1		1		1		1		0		0		1		1		1
	CHK2		1		1		1		1		1		0		1		0		1		1		1		1		1		1		1		1		1		1		1		0		0		1		1		1
	p53		1		1		1		1		1		1		1		1		1		1		1		1		1		1		1		1		1		1		1		1		1		1		1		1
	p53_2		1		0		1		1		1		0		1		0		1		0		0		0		1		1		1		1		1		1		1		0		0		1		0		0
	p53_3		1		0		1		1		1		0		1		0		1		0		0		0		1		1		1		1		1		1		1		0		0		1		0		0
	p53_4		1		0		1		1		1		0		1		0		1		0		0		0		1		1		1		1		1		1		1		0		0		1		0		0
	Mdm2		0		0		0		0		0		1		0		1		0		0		0		0		0		0		0		0		0		0		0		1		1		0		0		0
	p21_H		0		0		1		0		1		0		1		0		1		0		0		0		1		0		0		1		1		0		0		0		0		1		0		0
TRAIL	Trail		0		0		0		0		0		0		0		0		0		1		0		1		0		1		1		0		0		1		1		0		0		0		0		1
Apoptotic_SW	DR4_5		0		0		0		0		0		0		0		0		0		1		0		1		0		1		1		0		0		1		1		0		0		0		0		1
	Casp8		1		1		0		1		0		0		0		0		0		1		1		1		0		1		1		0		0		1		1		0		0		0		1		1
	Casp2		1		1		0		1		0		0		0		0		0		1		1		1		0		1		1		0		0		1		1		0		0		0		1		1
	MCL_1		0		0		1		0		1		1		1		1		1		0		0		0		1		0		0		1		1		0		0		1		1		1		0		0
	BCLXL		0		0		1		0		1		1		1		1		1		0		0		0		1		0		0		1		1		0		0		1		1		1		0		0
	BCL2		0		0		1		0		1		1		1		1		1		0		0		0		1		0		0		1		1		0		0		1		1		1		0		0
	BAD		1		1		0		1		0		0		0		0		0		1		1		1		0		1		1		0		0		1		1		0		0		0		1		1
	BIK		1		1		0		1		0		0		0		0		0		1		1		1		0		1		1		0		0		1		1		0		0		0		1		1
	BIM		1		1		0		1		0		0		0		0		0		1		1		1		0		1		1		0		0		1		1		0		0		0		1		1
	BID		1		1		0		1		0		0		0		0		0		1		1		1		0		1		1		0		0		1		1		0		0		0		1		1
	BAK		1		1		0		1		0		0		0		0		0		1		1		1		0		1		1		0		0		1		1		0		0		0		1		1
	BAX		1		1		0		1		0		0		0		0		0		1		1		1		0		1		1		0		0		1		1		0		0		0		1		1
	Cyto_C		1		1		0		1		0		0		0		0		0		1		1		1		0		1		1		0		0		1		1		0		0		0		1		1
	SMAC		1		1		0		1		0		0		0		0		0		1		1		1		0		1		1		0		0		1		1		0		0		0		1		1
	IAPs		0		0		1		0		1		1		1		1		1		0		0		0		1		0		0		1		1		0		0		1		1		1		0		0
	Casp9		1		1		0		1		0		0		0		0		0		1		1		1		0		1		1		0		0		1		1		0		0		0		1		1
	Casp3		1		1		0		1		0		0		0		0		0		1		1		1		0		1		1		0		0		1		1		0		0		0		1		1
DNA_Fragmentation	CAD		1		1		0		1		0		0		0		0		0		1		1		1		0		1		1		0		0		1		1		0		0		0		1		1
96
Attractors by global cell phenotype (image legend in SM fig. 15)		Alive. diploid					quiescent, energy stress						quiescent, hyperfused		quiescent, energy stress												quiescent, energy stress														quiescent, energy stress				quiescent, energy stress
		Alive. polyploid									MiDAS 4N						MiDAS 4N		MiDAS 4N														MiDAS 4N		MiDAS 4N								MiDAS 4N
		Apoptotic	apoptotic		apoptotic				apoptotic												apoptotic		apoptotic		apoptotic				apoptotic		apoptotic						apoptotic		apoptotic								apoptotic		apoptotic
